# Supplementary material for: Identification and Expression Profiling of MicroRNAs in the Brain, Liver and Gonads of Marine Medaka (Oryzias melastigma) and in Response to Hypoxia
Source: PLoS One. 2014 Oct 28;9(10):e110698. doi: 10.1371/journal.pone.0110698 (PMC4211694; doi:10.1371/journal.pone.0110698)
Supplement: Table S1 — Sequence information for all TaqMan MicroRNA Assays. (XLSX) [file pone.0110698.s003.xlsx]

## Sheet: S1. TaqMan miRNA Assays 
TaqMan® MicroRNA Assays
miRNA	Assay ID	Assay Name	miRBase ID	miRBase Accession Number	miRBase Alias	Target Sequence
let-7a	000377	hsa-let-7a	aca-let-7a::asu-let-7::bfl-let-7a::bma-let-7::bta-let-7a::cbr-let-7::cel-let-7-5p::cfa-let-7a::crm-let-7::dre-let-7a::eca-let-7a::fru-let-7a::gga-let-7a::gga-let-7j::hsa-let-7a-5p::lgi-let-7::mdo-let-7a::mml-let-7a::mmu-let-7a-5p::ola-let-7a::pma-let-7a::ppc-let-7::ppy-let-7a::ptr-let-7a::rno-let-7a::sko-let-7::ssc-let-7a::tgu-let-7a::tni-let-7a::xtr-let-7a	MIMAT0000001::MIMAT0000062::MIMAT0000463::MIMAT0000521::MIMAT0000774::MIMAT0001101::MIMAT0001181::MIMAT0001759::MIMAT0002928::MIMAT0002929::MIMAT0003667::MIMAT0003844::MIMAT0004141::MIMAT0006151::MIMAT0006594::MIMAT0007936::MIMAT0009462::MIMAT0009604::MIMAT0009644::MIMAT0011519::MIMAT0011657::MIMAT0012979::MIMAT0013865::MIMAT0014094::MIMAT0014519::MIMAT0015721::MIMAT0019564::MIMAT0021417::MIMAT00…	bfl-let-7(16)::cel-let-7(17)::gga-let-7a-1(5)::gga-let-7a-2(5)::gga-let-7a-3(5)::hsa-let-7a(17)::mmu-let-7a(17)	UGAGGUAGUAGGUUGUAUAGUU
miR-9*/miR-9-3p	002231	hsa-miR-9*	hsa-miR-9-3p::mmu-miR-9-3p::rno-miR-9*::tgu-miR-9*	MIMAT0000143::MIMAT0000442::MIMAT0004708::MIMAT0014627	hsa-miR-9*(17)::mmu-miR-9*(17)	AUAAAGCUAGAUAACCGAAAGU
miR-27a	000408	hsa-miR-27a	aca-miR-27a::eca-miR-27a::hsa-miR-27a-3p::mdo-miR-27a::mmu-miR-27a-3p::oan-miR-27a::rno-miR-27a::ssc-miR-27a::xtr-miR-27a	MIMAT0000084::MIMAT0000537::MIMAT0000799::MIMAT0002148::MIMAT0003570::MIMAT0004174::MIMAT0007063::MIMAT0012988::MIMAT0021906	hsa-miR-27a(17)::mmu-miR-27a(17)	UUCACAGUGGCUAAGUUCCGC
miR-122	002245	hsa-miR-122	aca-miR-122::bta-miR-122::cfa-miR-122::dre-miR-122::eca-miR-122::fru-miR-122::hsa-miR-122-5p::mml-miR-122a::mmu-miR-122-5p::oan-miR-122::ppy-miR-122::ptr-miR-122::rno-miR-122::tgu-miR-122::tni-miR-122	MIMAT0000246::MIMAT0000421::MIMAT0000827::MIMAT0001818::MIMAT0002991::MIMAT0002992::MIMAT0003849::MIMAT0006180::MIMAT0006619::MIMAT0006825::MIMAT0007963::MIMAT0012995::MIMAT0014529::MIMAT0015746::MIMAT0021723	bta-miR-122a(9.2)::hsa-miR-122(17)::mmu-miR-122(17)	UGGAGUGUGACAAUGGUGUUUG
miR-2184	243323_mat	dre-miR-2184	dre-miR-2184	MIMAT0011288		AACAGUAAGAGUUUAUGUGCU
U6	001093	RNU6B	RNU6B	NR_002752	U6	CGCAAGGAUGACACGCAAAUUCGUGAAGCGUUCCAUAUUUUU
