# Supplementary material for: Identification and Expression Profiling of MicroRNAs in the Brain, Liver and Gonads of Marine Medaka (Oryzias melastigma) and in Response to Hypoxia
Source: PLoS One. 2014 Oct 28;9(10):e110698. doi: 10.1371/journal.pone.0110698 (PMC4211694; doi:10.1371/journal.pone.0110698)
Supplement: Table S2 — Annotated miRNA sequences and expression levels in female brain. (XLSX) [file pone.0110698.s004.xlsx]

## Sheet: S2. Female Brain
MiRNA No.	Canonical Sequence	Canonical Seq length	Total RPM	miRNA Annotation	MiRBase miRNA	MiRBase Accession	E-Value	Score
1	TGAGGTAGTGGGTTGTATAGT	21	26.93	let-7	>aae-let-7	MIMAT0014299	0.0001	33.4
2	TGAGGTAGTAGGTTGTATAGTT	22	13722.7	let-7a	>bfl-let-7a	MIMAT0009462	8e-07	40.5
3	CTATACAACTTACTGTCTTTCC	22	11.57	let-7a-1*/let-7a-1-3p	>mmu-let-7a-1*	MIMAT0004620	0.0004	31.6
4	TGAGGTAGTAGGTTGTGTGGTT	22	7549.55	let-7b	>hsa-let-7b	MIMAT0000063	8e-07	40.5
5	TGAGGTAGTAGGTTGTATGGTT	22	720.83	let-7c	>hsa-let-7c	MIMAT0000064	8e-07	40.5
6	TGAGGTAGTTGGTTGTATGGTT	22	3799.56	let-7d	>dre-let-7d	MIMAT0001762	8e-07	40.5
7	TGAGGTAGTAGATTGAATAGTT	22	1172.75	let-7e	>dre-let-7e	MIMAT0001763	8e-07	40.5
7	TGAGGTAGGAGGTTGTATAGTT	22	59.82	let-7e	>hsa-let-7e	MIMAT0000066	8e-07	40.5
8	TGAGGTAGTAGTTTGTATAGTT	22	3314.35	let-7g	>dre-let-7g	MIMAT0001765	8e-07	40.5
9	TGAGGTAGTAAGTTGTGTTGTT	22	956.13	let-7h	>dre-let-7h	MIMAT0001766	8e-07	40.5
10	TGAGGTAGTAGTTTGTGCTGTT	22	4932.06	let-7i	>hsa-let-7i	MIMAT0000415	8e-07	40.5
11	CTGCGCAAGCTACTGCCTTGCT	22	154.91	let-7i*/let-7i-3p	>hsa-let-7i*	MIMAT0004585	8e-07	40.5
12	TGAGGTAGTTGTTTGTACAGTT	22	1245.15	let-7j	>dre-let-7j	MIMAT0003015	8e-07	40.5
13	TGGAATGTAAAGAAGTATGT	20	63.44	miR-1	>bfl-miR-1	MIMAT0009463	9e-06	36.9
13	TGGAATGTAAAGAAGTATGTAT	22	255.83	miR-1	>hsa-miR-1	MIMAT0000416	8e-07	40.5
14	AACCCGTAGATCCGAACTTGTG	22	1032.94	miR-100	>aae-miR-100	MIMAT0014291	8e-07	40.5
14	GACCCGTAGATCCGAACTTGT	21	34.79	miR-100	>api-miR-100	MIMAT0014687	3e-06	38.7
14	AACCCGTAGATCCGAACTTGTGT	23	99.15	miR-100	>bfl-miR-100	MIMAT0009481	3e-07	42.2
15	CAAGCTCGTATCTATAGGTATG	22	430.65	miR-100*/miR-100-3p	>hsa-miR-100*	MIMAT0004512	3e-05	35.2
16	TACAGTACTGTGATAACTGAAG	22	863.82	miR-101	>age-miR-101	MIMAT0002427	8e-07	40.5
16	GTACAGTACTGTGATAACTGA	21	282.14	miR-101	>gga-miR-101	MIMAT0001185	3e-06	38.7
17	TACAGTACTATGATAACTGAAG	22	415.38	miR-101b	>dre-miR-101b	MIMAT0001815	8e-07	40.5
18	TCAGTTATCATGGTACCGGTG	21	21.1	miR-101b*/miR-101b-5p	>mmu-miR-101b*	MIMAT0017046	0.001	29.8
19	AGCAGCATTGTACAGGGCTATG	22	1065.12	miR-103	>age-miR-103	MIMAT0002442	8e-07	40.5
19	AGCAGCATTGTACAGGGCTAT	21	502.26	miR-103	>bta-miR-103	MIMAT0003521	3e-06	38.7
20	TAAAGTGCTTACAGTGCAGGT	21	8.61	miR-106	>bta-miR-106	MIMAT0003784	1e-05	36.9
21	TAAAGTGCTTACAGTGCAGGTA	22	59.69	miR-106a	>age-miR-106a	MIMAT0002796	3e-06	38.7
22	AGCAGCATTGTACAGGGCTATC	22	153.63	miR-107	>bta-miR-107	MIMAT0003785	8e-07	40.5
22	AGCAGCATTGTACAGGGCTATCA	23	73.24	miR-107	>hsa-miR-107	MIMAT0000104	3e-07	42.2
23	TACCCTGTAGAACCGAATTTGT	22	200.29	miR-10b	>hsa-miR-10b	MIMAT0000254	8e-07	40.5
24	TACCCTGTAGATCCGGATTTGT	22	85.29	miR-10c	>dre-miR-10c	MIMAT0001770	8e-07	40.5
25	TACCCTGTAGAACCGAATGTGT	22	38.98	miR-10d	>dre-miR-10d	MIMAT0001771	8e-07	40.5
26	TAAGGCACGCGGTGAATGAA	20	197.82	miR-124	>aae-miR-124	MIMAT0014282	0.0001	33.4
26	TAAGGCACGCGGTGAATGCCAAG	23	42.65	miR-124	>aga-miR-124	MIMAT0001499	3e-07	42.2
26	TAAGGCACGCGGTGAATGCCA	21	4087.49	miR-124	>api-miR-124	MIMAT0014712	3e-06	38.7
26	TAAGGCACGCGGTGAATGCCAA	22	658.49	miR-124	>bfl-miR-124	MIMAT0009482	8e-07	40.5
27	TGTGTTCACAGTGGACCTTGAT	22	10.77	miR-124*/miR-124-5p	>hsa-miR-124*	MIMAT0004591	0.0001	33.4
28	TTAAGGCACGCGGTGAATGCCA	22	794.15	miR-124a	>age-miR-124a	MIMAT0002466	8e-07	40.5
29	TCCCTGAGACCCTAACTTGTG	21	3611.41	miR-125*/miR-125-3p	>aae-miR-125*	MIMAT0014259	3e-06	38.7
30	TCCCTGAGACCCTTAACCTGTG	22	1989.02	miR-125a	>dre-miR-125a	MIMAT0001820	8e-07	40.5
31	ACGGGTTTGGCTCTCGGGAGCT	22	18.06	miR-125b-1*/miR-125b-1-3p	>hsa-miR-125b-1*	MIMAT0004592	0.0004	31.6
32	TCGTACCGTGAGTAATAATGCA	22	549.36	miR-126	>hsa-miR-126	MIMAT0000445	3e-06	38.7
33	CATTATTACTTTTGGTACGCG	21	78.45	miR-126*/miR-126-5p	>hsa-miR-126*	MIMAT0000444	3e-06	38.7
34	TCACAGTGAACCGGTCTCTTT	21	8223.71	miR-128	>age-miR-128	MIMAT0002233	3e-06	38.7
34	TCACAGTGAACCGGTCTCTTTC	22	14.04	miR-128	>pma-miR-128	MIMAT0019449	8e-07	40.5
35	AAGCCCTTACCCCAAAAAGTA	21	860.11	miR-129*/miR-129-1-3p	>hsa-miR-129*	MIMAT0004548	3e-06	38.7
36	AAGCCCTTACCCCAAAAAGCAT	22	770.31	miR-129-3p	>hsa-miR-129-3p	MIMAT0004605	8e-07	40.5
37	CTTTTTGCGGTCTGGGCTTGCT	22	101.05	miR-129-5p	>bta-miR-129-5p	MIMAT0009221	8e-07	40.5
37	CTTTTTGCGGTCTGGGCTTGC	21	1067.64	miR-129-5p	>hsa-miR-129-5p	MIMAT0000242	3e-06	38.7
38	CAGTGCAATTTTAAAAGGGC	20	35.58	miR-130a	>bta-miR-130a	MIMAT0009223	0.0004	31.6
38	CAGTGCAATTTTAAAAGGGCATT	23	687.14	miR-130a	>hsa-miR-130a	MIMAT0000425	4e-05	35.2
39	CAGTGCAACCATGAAAGGGCATT	23	143.48	miR-130b	>hsa-miR-130b	MIMAT0000691	0.0004	31.6
40	CAGTGCAATATTAAAAGGGCATT	23	522.39	miR-130c	>dre-miR-130c	MIMAT0001828	9e-07	40.5
41	TAACAGTCTACAGCCATGGTCGT	23	4350.07	miR-132	>hsa-miR-132	MIMAT0000426	9e-07	40.5
42	ACCGTGGCATTAGATTGTTACT	22	305.85	miR-132*/miR-132-5p	>dre-miR-132*	MIMAT0003403	8e-07	40.5
42	ACCGTGGCTTTAGATTGTTACT	22	249.12	miR-132*/miR-132-5p	>hsa-miR-132*	MIMAT0004594	3e-05	35.2
43	TTGGTCCCCTTCAACCAGCTGT	22	8.56	miR-133	>aae-miR-133	MIMAT0014275	8e-07	40.5
44	TATGGCTTTTTATTCCTATGTGA	23	77.79	miR-135	>age-miR-135	MIMAT0002249	3e-07	42.2
45	TATGGCTTTTTATTCCTATCTG	22	105.33	miR-135b	>dre-miR-135b	MIMAT0003032	8e-07	40.5
45	TATGGCTTTTTATTCCTACGTG	22	258.92	miR-135b	>pma-miR-135b	MIMAT0019465	8e-07	40.5
46	TATGGCTTTCTATTCCTATGTG	22	1017.62	miR-135c	>dre-miR-135c	MIMAT0001833	8e-07	40.5
47	TTATTGCTTAAGAATACGCGTA	22	555.67	miR-137	>hsa-miR-137	MIMAT0000429	8e-07	40.5
48	CACGGGTATTCTTGGGTTGA	20	12.49	miR-137*/miR-137-5p	>mmu-miR-137*	MIMAT0016986	0.001	29.8
49	TTATTGCTTGAGAATACGCGTA	22	1914.24	miR-137b	>oan-miR-137b	MIMAT0006878	8e-07	40.5
50	AGCTGGTGTTGTGAATCAGGCC	22	2036.26	miR-138	>hsa-miR-138	MIMAT0000430	8e-07	40.5
51	GCTACTTCCCAACACCAGGGT	21	80.04	miR-138-1*/miR-138-1-3p	>hsa-miR-138-1*	MIMAT0004607	0.0004	31.6
52	GCTATTTCACAACACCAGGGTA	22	14.17	miR-138-2*/miR-138-2-3p	>hsa-miR-138-2*	MIMAT0004596	0.0001	33.4
53	ATCTCAGGTTCGTCAGCCCATG	22	239.58	miR-1388	>dre-miR-1388	MIMAT0011293	8e-07	40.5
54	AGCTGGTGTTGTGAATCAGGCT	22	9.09	miR-138b	>pma-miR-138b	MIMAT0019470	8e-07	40.5
55	TCTACAGTGCATGTGTCTCCAG	22	1148.21	miR-139	>oan-miR-139	MIMAT0006904	8e-07	40.5
55	TCTACAGTGCATGTGTCTCCAGT	23	4004.09	miR-139	>tgu-miR-139	MIMAT0014500	3e-07	42.2
56	CAGTGGTTTTACCCTATGGTA	21	63.22	miR-140-5p	>hsa-miR-140-5p	MIMAT0000431	3e-06	38.7
57	TGTAGTGTTTCCTACTTTATGG	22	130.01	miR-142-3p	>hsa-miR-142-3p	MIMAT0000434	8e-07	40.5
58	CATAAAGTAGAAAGCACTACT	21	14.13	miR-142-5p	>hsa-miR-142-5p	MIMAT0000433	3e-06	38.7
59	TGAGATGAAGCACTGTAGCTC	21	300.37	miR-143	>hsa-miR-143	MIMAT0000435	3e-06	38.7
60	CTACAGTATAGATGATGTACTAT	23	247.04	miR-144	>bta-miR-144	MIMAT0009234	3e-06	38.7
60	CTACAGTATAGATGATGTACT	21	295.16	miR-144	>gga-miR-144	MIMAT0003776	3e-06	38.7
60	TACAGTATAGATGATGTACT	20	93.11	miR-144	>hsa-miR-144	MIMAT0000436	9e-06	36.9
61	GGATATCATCTTATACTGTAAG	22	20.57	miR-144*/miR-144-5p	>hsa-miR-144*	MIMAT0004600	3e-05	35.2
61	GGATATCATCTTATACTGTAAGT	23	18.1	miR-144*/miR-144-5p	>mmu-miR-144*	MIMAT0016988	1e-05	36.9
62	GTCCAGTTTTCCCAGGAATCCCT	23	76.37	miR-145	>hsa-miR-145	MIMAT0000437	3e-07	42.2
63	TGAGAACTGAATTCCATAGATGG	23	84.06	miR-146a	>dre-miR-146a	MIMAT0001843	3e-07	42.2
64	ACTCCCAATCCTTGTACCAGTG	22	12.45	miR-150	>dre-miR-150	MIMAT0001846	3e-06	38.7
65	TCAGTGCATAACAGAACTTTG	21	13.11	miR-152	>fru-miR-152	MIMAT0003103	3e-06	38.7
66	AAGTTCTGTGATACACTCGGACT	23	9.67	miR-152*/miR-152-5p	>mmu-miR-152*	MIMAT0016991	0.0001	33.4
67	TTGCATAGTCACAAAAGTGATA	22	3872.98	miR-153	>bma-miR-153	MIMAT0014119	3e-06	38.7
67	TTGCATAGTCACAAAAGTGATC	22	12960	miR-153	>hsa-miR-153	MIMAT0000439	8e-07	40.5
67	TTGCATAGTCACAAAAGTGATCA	23	363.11	miR-153	>pma-miR-153	MIMAT0019484	3e-07	42.2
67	TTGCATAGTCACAAAAGTGATT	22	289.03	miR-153	>sko-miR-153	MIMAT0009629	8e-07	40.5
68	GTCATTTTTGTGGTTTGCAGCT	22	8.34	miR-153*/miR-153-5p	>pma-miR-153*	MIMAT0019483	3e-05	35.2
69	TTGCATAGTCACAAAAATGAGC	22	1846.39	miR-153b	>dre-miR-153b	MIMAT0001848	8e-07	40.5
70	TAGCAGCACGGAATGGTTTGTG	22	3567.04	miR-15a	>fru-miR-15a	MIMAT0003105	8e-07	40.5
71	TAGCAGCACATCATGTTTTGTA	22	165.77	miR-15b	>dre-miR-15b	MIMAT0001773	3e-05	35.2
71	TAGCAGCGCATCATGGTTTGA	21	434.23	miR-15b	>fru-miR-15b	MIMAT0003085	1e-05	36.9
72	TAGCAGCACGTAAATATTGGC	21	249.38	miR-16	>hsa-miR-16	MIMAT0000069	3e-06	38.7
72	TAGCAGCACGTAAATATTGGAGT	23	110.1	miR-16	>pma-miR-16	MIMAT0019381	3e-07	42.2
73	CTCTCATGATGTCTTGCACTG	21	23	miR-1681	>gga-miR-1681	MIMAT0007568	0.058	24.5
74	TAGCAGCACGTAAATATTGG	20	753.76	miR-16a	>bta-miR-16a	MIMAT0009242	9e-06	36.9
75	TAGCAGCACGTAAATATTGGAG	22	3175.15	miR-16b	>dre-miR-16b	MIMAT0001775	8e-07	40.5
76	CAAAGTGCTTACAGTGCAGGTA	22	141.31	miR-17-5p	>age-miR-17-5p	MIMAT0002672	8e-07	40.5
77	TAAGGTGCATCTAGTGCAGATA	22	126.61	miR-18	>age-miR-18	MIMAT0002674	8e-07	40.5
78	AACATTCAACGCTGTCGGTGAGT	23	9666.51	miR-181a	>bta-miR-181a	MIMAT0003543	3e-07	42.2
79	ACCATCGACCGTTGACTGTACC	22	96.59	miR-181a*/miR181a-3p	>pma-miR-181a*	MIMAT0019487	8e-07	40.5
80	AACATTCATTGCTGTCGGTG	20	834.19	miR-181b	>bta-miR-181b	MIMAT0003793	9e-06	36.9
80	AACATTCATTGCTGTCGGTGGGT	23	670.72	miR-181b	>hsa-miR-181b	MIMAT0000257	3e-07	42.2
81	TTTGGCAATGGTAGAACTCACA	22	10.46	miR-182	>hsa-miR-182	MIMAT0000259	8e-07	40.5
82	TATGGCACTGGTAGAATTCACT	22	13.07	miR-183	>bfl-miR-183	MIMAT0009487	8e-07	40.5
83	TGGACGGAGAACTGATAAGGG	21	15.5	miR-184	>aae-miR-184	MIMAT0014207	3e-06	38.7
84	TCGTGTCTTGTGTTGCAGCCA	21	74.96	miR-187	>oan-miR-187	MIMAT0007267	3e-06	38.7
85	TGCCTACTGAACTGGTATCAGT	22	84.1	miR-189	>fru-miR-189	MIMAT0003384	8e-07	40.5
86	TAAGGTGCATCTAGTGCAGATAG	23	8.43	miR-18a	>hsa-miR-18a	MIMAT0000072	3e-07	42.2
87	TGATATGTTTGATATATTAGG	21	230.36	miR-190	>hsa-miR-190	MIMAT0000458	3e-06	38.7
88	ACTATATATCAAACATATTCCT	22	32.54	miR-190a*/miR-190a-3p	>oan-miR-190a*	MIMAT0006844	8e-07	40.5
89	AACTGGCCTACAAAGTCCCAGT	22	121.84	miR-193a-3p	>hsa-miR-193a-3p	MIMAT0000459	8e-07	40.5
90	TGTAACAGCATCTCCATATGG	21	8.61	miR-194	>age-miR-194	MIMAT0002737	0.001	29.8
91	TACAGTAGTCTGCACATTGGTT	22	21.19	miR-199*/miR-199-3p	>dre-miR-199*	MIMAT0003155	8e-07	40.5
92	ACAGTAGTCTGCACATTGGTT	21	154.95	miR-199a-3p	>hsa-miR-199a-3p	MIMAT0000232	3e-06	38.7
93	CCCAGTGTTCAGACTACCTGTT	22	14.26	miR-199a-5p	>bta-miR-199a-5p	MIMAT0003544	8e-07	40.5
94	TGTGCAAATCTATGCAAAACTG	22	120.48	miR-19a	>age-miR-19a	MIMAT0002675	8e-07	40.5
94	TGTGCAAATCTATGCAAAGCTG	22	46.53	miR-19a	>tgu-miR-19a	MIMAT0014611	9e-06	36.9
95	GCTAGTTTTGCATAGTTGCACT	22	1246.83	miR-19a*/miR-19a-5p	>dre-miR-19a*	MIMAT0003398	3e-06	38.7
96	TGTGCAAATCCATGCAAAACTG	22	262.32	miR-19b	>age-miR-19b	MIMAT0002677	8e-07	40.5
97	TGTGCAAACCCATGCAAAACTG	22	66.48	miR-19d	>dre-miR-19d	MIMAT0001785	8e-07	40.5
98	TAAAGTGCTTATAGTGCAGGTA	22	1202.11	miR-20	>age-miR-20	MIMAT0002676	8e-07	40.5
99	TAACACTGTCTGGTAACGATGTT	23	119.24	miR-200a	>bta-miR-200a	MIMAT0003822	3e-07	42.2
99	TAACACTGTCTGGTAACGATG	21	103.35	miR-200a	>hsa-miR-200a	MIMAT0000682	3e-06	38.7
100	TAATACTGCCTGGTAATGATG	21	43.84	miR-200b	>hsa-miR-200b	MIMAT0000318	3e-06	38.7
101	GTGAAATGTTTAGGACCACTTG	22	42.95	miR-203a	>dre-miR-203a	MIMAT0001278	8e-07	40.5
102	AGTGGTTCTCAACAGTTCAACA	22	31.08	miR-203b*/miR-203b-5p	>dre-miR-203b*	MIMAT0003407	8e-07	40.5
103	TTCCCTTTGTCATCCTATGCCTT	23	730.36	miR-204	>bta-miR-204	MIMAT0004338	9e-07	40.5
104	TCCTTCATTCCACCGGAGTCTGA	23	240.82	miR-205	>age-miR-205	MIMAT0002542	9e-07	40.5
105	TCCTTCATTCCACCGGAGTCTGT	23	11.7	miR-205a	>pma-miR-205a	MIMAT0019517	3e-07	42.2
106	TGGAATGTAAGGAAGTGTGTGG	22	26.62	miR-206	>hsa-miR-206	MIMAT0000462	8e-07	40.5
107	TAAAGTGCTTATAGTGCAGGTAG	23	503.05	miR-20a	>hsa-miR-20a	MIMAT0000075	3e-07	42.2
108	AAAAGTGCTCACAGTGCAGATA	22	8.79	miR-20b	>bta-miR-20b	MIMAT0003796	0.0001	33.4
109	TAGCTTATCAGACTGGTGTTGG	22	5891.98	miR-21	>dre-miR-21	MIMAT0001787	8e-07	40.5
110	CTGTGCGTGTGACAGCGGCTAA	22	78.71	miR-210	>dre-miR-210	MIMAT0001281	8e-07	40.5
110	CTGTGCGTGTGACAGCGGCT	20	11.83	miR-210	>hsa-miR-210	MIMAT0000267	9e-06	36.9
111	AAGCCACTGACTAACGCACATT	22	28.78	miR-210*/miR-210-5p	>dre-miR-210*	MIMAT0003392	3e-06	38.7
112	ACCTTGGCTTTAGACTGCTTACT	23	58.94	miR-212	>bta-miR-212	MIMAT0009264	1e-05	36.9
112	TAACAGTCTACAGTCATGGCT	21	206.47	miR-212	>dre-miR-212	MIMAT0003049	3e-06	38.7
113	AATCTCAGCTGGCAACTGTG	20	30.37	miR-216	>bfl-miR-216	MIMAT0009495	9e-06	36.9
114	AAATCTCAGCTGGCAACTGTG	21	1730.77	miR-216a	>fru-miR-216a	MIMAT0002973	3e-06	38.7
115	TAATCTCTGCAGGCAACTGTG	21	6926.95	miR-216b	>csa-miR-216b	MIMAT0006135	3e-06	38.7
115	AATCTCTGCAGGCAACTGTGG	21	8.39	miR-216b	>pma-miR-216b	MIMAT0019527	3e-06	38.7
116	TACTGCATCAGGAACTGATTGGC	23	3178.77	miR-217	>hsa-miR-217	MIMAT0000274	9e-07	40.5
117	TTGTGCTTGATCTAACCATGTT	22	172.08	miR-218	>age-miR-218	MIMAT0002566	3e-06	38.7
117	TTGTGCTTGATCTAACCATG	20	392.6	miR-218	>bta-miR-218	MIMAT0003798	9e-06	36.9
118	TTACAGGCTATGCTAATCTGT	21	40.53	miR-2187	>dre-miR-2187	MIMAT0011297	4e-05	35.2
119	AAGGTCCAACCTCACATGTCC	21	13.64	miR-2188	>dre-miR-2188	MIMAT0011309	3e-06	38.7
119	AAGGTCCAACCTCACATGTCCT	22	112.88	miR-2188	>gga-miR-2188	MIMAT0016372	8e-07	40.5
120	GCTGTGTGAGGTCGGACCTATC	22	123.17	miR-2188*/miR-2188-3p	>dre-miR-2188*	MIMAT0011310	0.001	29.8
121	TTGTGCTTGATCTAACCATGC	21	120.78	miR-218b	>dre-miR-218b	MIMAT0001869	3e-06	38.7
122	TGATTGTCCAAACGCAATTCTT	22	357.41	miR-219	>aae-miR-219	MIMAT0014307	8e-07	40.5
123	AGAATTGTGTATGGACATCTGT	22	8.79	miR-219-2-3p	>hsa-miR-219-2-3p	MIMAT0004675	0.0004	31.6
124	AGTTCTTCACTGGCAAGCTTTA	22	28.87	miR-22*/miR-22-5p	>hsa-miR-22*	MIMAT0004495	3e-05	35.2
125	AGCTACATTGTCTGCTGGGTT	21	624.81	miR-221	>bta-miR-221	MIMAT0003529	3e-06	38.7
125	AGCTACATTGTCTGCTGGGTTT	22	3356.33	miR-221	>hsa-miR-221	MIMAT0000278	8e-07	40.5
126	ACCTGGCATACAGTGTAGTATT	22	26.89	miR-221*/miR-221-5p	>oan-miR-221*	MIMAT0007134	0.001	29.8
127	AGCTACATCTGGCTACTGGGTCT	23	386.06	miR-222	>age-miR-222	MIMAT0002587	3e-07	42.2
127	AGCTACATCTGGCTACTGGGT	21	212.3	miR-222	>hsa-miR-222	MIMAT0000279	3e-06	38.7
128	TGCTCAGTAGTCAGTGTAGATC	22	97.78	miR-222a*/miR-222a-5p	>oan-miR-222a*	MIMAT0007132	3e-06	38.7
129	TGTCAGTTTGTCAAATACCCCA	22	12.85	miR-223	>hsa-miR-223	MIMAT0000280	8e-07	40.5
130	AAGCTGCCAGCTGAAGAACTGT	22	196.01	miR-22a	>dre-miR-22a	MIMAT0001788	8e-07	40.5
131	AAGCTGCCAGTTGAAGAGCTGT	22	100.17	miR-22b	>dre-miR-22b	MIMAT0001789	8e-07	40.5
132	ATCACATTGCCAGGGATTTCC	21	52.67	miR-23a	>age-miR-23a	MIMAT0002741	3e-06	38.7
132	ATCACATTGCCAGGGATTTCCA	22	42.42	miR-23a	>bta-miR-23a	MIMAT0003827	8e-07	40.5
133	ATCACATTGCCAGGGATTACC	21	104.67	miR-23b	>hsa-miR-23b	MIMAT0000418	3e-06	38.7
134	ATCACATTGCCAGGGATTACCA	22	52	miR-23b-3p	>bta-miR-23b-3p	MIMAT0003852	8e-07	40.5
135	TGCCTACTGAGCTGATTATCAGT	23	9.93	miR-24-1*/miR-24-1-5p	>hsa-miR-24-1*	MIMAT0000079	4e-05	35.2
136	TGGCTCAGTTCAGCAGGAACAG	22	1572.28	miR-24-3p	>bta-miR-24-3p	MIMAT0003840	8e-07	40.5
137	TCCCTGGTGGTCTAGTGGTT	20	329.69	miR-2476	>ssc-miR-2476	MIMAT0020599	0.001	29.8
138	CATTGCACTTGTCTCGGTCTGA	22	154.95	miR-25	>hsa-miR-25	MIMAT0000081	8e-07	40.5
139	TTCAAGTAATCCAGGATAGG	20	1333.09	miR-26a	>bta-miR-26a	MIMAT0003516	9e-06	36.9
139	TTCAAGTAATCCAGGATAGGCT	22	5352.02	miR-26a	>hsa-miR-26a	MIMAT0000082	8e-07	40.5
140	TTCAAGTAATCCAGGATAGGTT	22	920.24	miR-26b	>dre-miR-26b	MIMAT0001795	8e-07	40.5
141	TTCACAGTGGCTAAGTTCTGCA	22	26	miR-27b	>dre-miR-27b	MIMAT0001797	8e-07	40.5
141	TTCACAGTGGCTAAGTTCTG	20	68.91	miR-27b	>hsa-miR-27b	MIMAT0000419	9e-06	36.9
142	AGAGCTTAGCTGATTGGTGAAC	22	10.73	miR-27b*/miR-27b-5p	>hsa-miR-27b*	MIMAT0004588	8e-07	40.5
143	TTCACAGTGGTTAAGTTCTGC	21	82.47	miR-27c	>dre-miR-27c	MIMAT0001798	3e-06	38.7
144	TTCACAGTGGCTAAGTTCAGT	21	139.86	miR-27e	>dre-miR-27e	MIMAT0001800	3e-06	38.7
145	TAGCACCATTTGAAATCAGT	20	18.94	miR-29b	>ame-miR-29b	MIMAT0004427	9e-06	36.9
145	TAGCACCATTTGAAATCGGTGTT	23	6645.87	miR-29b	>bta-miR-29b	MIMAT0003828	1e-05	36.9
145	TAGCACCATTTGAAATCAGTGT	22	1008.66	miR-29b	>hsa-miR-29b	MIMAT0000100	8e-07	40.5
146	TAGCACCATTTGAAATCGGTTA	22	773.32	miR-29c	>hsa-miR-29c	MIMAT0000681	8e-07	40.5
147	TAGTGCAATAGTATTGTCAAAG	22	65.65	miR-301a	>hsa-miR-301a	MIMAT0000688	3e-06	38.7
148	CAGTGCAATAGTATTGTCATA	21	18.06	miR-301c	>dre-miR-301c	MIMAT0001872	3e-06	38.7
149	CTTTCAGTCGGATGTTTGCAG	21	42.69	miR-30a*/miR-30a-3p	>hsa-miR-30a*	MIMAT0000088	3e-06	38.7
150	TGTAAACATCCTACACTCAGCT	22	22.12	miR-30b	>hsa-miR-30b	MIMAT0000420	8e-07	40.5
151	TGTAAACATCCTACACTCTCGGC	23	36.73	miR-30c	>fru-miR-30c	MIMAT0003022	9e-07	40.5
151	TGTAAACATCCTACACTCTCA	21	116.81	miR-30c	>hsa-miR-30c	MIMAT0000244	3e-06	38.7
152	TGTAAACATCCCCGACTGGAAGC	23	28.25	miR-30d	>bta-miR-30d	MIMAT0003533	3e-07	42.2
152	TGTAAACATCCCCGACTGGAAG	22	102.33	miR-30d	>hsa-miR-30d	MIMAT0000245	8e-07	40.5
153	TGTAAACATCCTTGACTGGAAG	22	180.87	miR-30e	>hsa-miR-30e	MIMAT0000692	8e-07	40.5
154	TGTAAACATCCTTGACTGGAAGC	23	68.43	miR-30e-5p	>bta-miR-30e-5p	MIMAT0003799	3e-07	42.2
155	TCCAGCATCAGTGATTTTGTTGA	23	16.11	miR-338	>bta-miR-338	MIMAT0009292	3e-07	42.2
156	TCCAGCATCAGTGATTTTGTT	21	8833.64	miR-338-3p	>hsa-miR-338-3p	MIMAT0000763	3e-06	38.7
157	GTGCATTGTAGTTGCATTGCA	21	167.85	miR-33a	>hsa-miR-33a	MIMAT0000091	3e-06	38.7
158	TGGCAGTGTCTTAGCTGGTTGT	22	150.19	miR-34a	>age-miR-34a	MIMAT0002495	8e-07	40.5
158	TGGCAGTGTCTTAGCTGGTTGTT	23	22.47	miR-34a	>gga-miR-34a	MIMAT0001173	3e-07	42.2
159	TAATGCCCCTAAAAATCCTTAT	22	47.15	miR-365	>hsa-miR-365	MIMAT0000710	8e-07	40.5
160	TTTGTTCGTTCGGCTCGCGTTA	22	67.1	miR-375	>dre-miR-375	MIMAT0001876	8e-07	40.5
161	TAATACTGTCTGGTAATGCCGT	22	29.67	miR-429	>bta-miR-429	MIMAT0009315	8e-07	40.5
162	AAACCGTTACCATTACTGAGTTT	23	412.15	miR-451	>bta-miR-451	MIMAT0009323	3e-07	42.2
162	AAACCGTTACCATTACTGAGT	21	719.15	miR-451	>hsa-miR-451	MIMAT0001631	3e-06	38.7
163	TAGTGCAATATTGCTTATAG	20	105.07	miR-454	>hsa-miR-454	MIMAT0003885	9e-06	36.9
164	TATGTGCCCTTGGACTACATCG	22	8.79	miR-455	>dre-miR-455	MIMAT0001879	8e-07	40.5
165	CAGGCTGGTTAGATGGTTGTCT	22	51.21	miR-456	>dre-miR-456	MIMAT0001882	3e-06	38.7
166	AAGCAGCACATCATTACTGGTA	22	25.65	miR-457a	>dre-miR-457a	MIMAT0001883	0.004	28.1
167	ATAGCTCTTTAAATGGTACT	20	166.74	miR-458	>fru-miR-458	MIMAT0002936	9e-06	36.9
168	CCTGCATTGTACACACTGTGC	21	931.45	miR-460-5p	>dre-miR-460-5p	MIMAT0001887	3e-06	38.7
169	CACAGCGCCTGCAATGTGGAG	21	44.15	miR-460b-3p	>gga-miR-460b-3p	MIMAT0007327	0.0004	31.6
170	TGACATCATATGTACGGCTGCT	22	23.13	miR-489	>dre-miR-489	MIMAT0002940	3e-06	38.7
171	TTAAGACTTGCAGTGATGTTTA	22	10.68	miR-499	>dre-miR-499	MIMAT0003749	8e-07	40.5
172	TTAAGACTTGCAGTGATGTTT	21	20.09	miR-499-5p	>hsa-miR-499-5p	MIMAT0002870	3e-06	38.7
173	TGGAAGACTAGTGATTTTGTTG	22	6096.02	miR-7	>aae-miR-7	MIMAT0014290	8e-07	40.5
174	CAACAAATCACAGTCTGCCA	20	8.52	miR-7-1*/miR-7-1-3p	>hsa-miR-7-1*	MIMAT0004553	9e-06	36.9
175	TTTTGCAGAAACGTTTCAGATT	22	15.36	miR-722	>dre-miR-722	MIMAT0003748	8e-07	40.5
176	AGACATCAGAAAAATCTGTGCT	22	403.68	miR-723	>dre-miR-723	MIMAT0003751	0.015	26.3
177	TTAAAGGGAATTTGCGACTGTT	22	537.13	miR-724	>dre-miR-724	MIMAT0003752	8e-07	40.5
178	TTCAGTCATTGTTTCTGGTCGT	22	12.1	miR-725	>dre-miR-725	MIMAT0003753	0.0004	31.6
179	TTGAGGCGAGTTGAAGACTTCA	22	206.12	miR-727	>dre-miR-727	MIMAT0003756	9e-06	36.9
180	TCAGTCTTCAATTCCTCCCAGC	22	21.32	miR-727*/miR-727-5p	>dre-miR-727*	MIMAT0003755	8e-07	40.5
181	ATACTAAGTATACTACGTTTAC	22	58.71	miR-728	>dre-miR-728	MIMAT0003757	0.0004	31.6
182	TCCTCATTGTGCATGCTGTGTG	22	207.58	miR-730	>dre-miR-730	MIMAT0003760	8e-07	40.5
183	AATGACACGTTTTCTCCCGGATT	23	15.01	miR-731	>dre-miR-731	MIMAT0003761	9e-07	40.5
184	TAAATGCTGCAGAATTGTGC	20	305.41	miR-734	>dre-miR-734	MIMAT0003765	0.004	28.1
185	AAATCAAAGCCTAAAGAAAATA	22	87.94	miR-737	>dre-miR-737	MIMAT0003768	0.0001	33.4
186	TAGCACCACATGAATTCAGTGT	22	8.61	miR-83	>cbr-miR-83	MIMAT0001295	0.0004	31.6
187	TAAAGCTAGAGAACCGAATGTA	22	349.42	miR-9*/ miR-9-3p	>gga-miR-9*	MIMAT0003350	3e-06	38.7
187	ATAAAGCTAGATAACCGAAAGT	22	9082.14	miR-9*/ miR-9-3p	>hsa-miR-9*	MIMAT0000442	8e-07	40.5
188	TATTGCACTTGTCCCGGCCTGT	22	108.34	miR-92	>age-miR-92	MIMAT0002678	8e-07	40.5
188	TATTGCACTTGTCCCGGCCTG	21	10.42	miR-92	>bta-miR-92	MIMAT0003808	3e-06	38.7
189	CTCTCGTGATGTCTTGCACTG	21	60	miR-924	>hsa-miR-924	MIMAT0004974	0.058	24.5
190	TATTGCACTTGTCCCGGCCTCC	22	19.73	miR-92a	>aae-miR-92a	MIMAT0014228	9e-06	36.9
191	AAAAGTGCTGTTTGTGCAGGT	21	166.34	miR-93	>dre-miR-93	MIMAT0001810	3e-06	38.7
192	TTTGGCACTAGCACATTTTTGCT	23	926.42	miR-96	>hsa-miR-96	MIMAT0000095	3e-07	42.2
193	TACAGTTTATTACCTTTCTTGT	22	8.61	miR-962-3p	>dme-miR-962-3p	MIMAT0020857	0.051	24.5
194	CAAGCTCGCCTCTGTGGGTCTC	22	12.89	miR-99*/miR-99-3p	>oan-miR-99*	MIMAT0007184	0.0001	33.4
195	TCCTCGTTTGTATAGTGGTA	20	10.42	miR-993	>aga-miR-993	MIMAT0010103	0.051	24.5
196	AACCCGTAGATCCGATCTTGT	21	850.17	miR-99a	>hsa-miR-99a	MIMAT0000097	3e-06	38.7
197	TCTTTGGTTATCTAGCTGTATG	22	5221.66	miR-9a	>aae-miR-9a	MIMAT0014323	8e-07	40.5
198	TAAAGCTAGATAACCGAAAGTA	22	23080.7	miR-9a*/miR-9a-3p	>pma-miR-9a*	MIMAT0019374	8e-07	40.5
