# Supplementary material for: Identification and Expression Profiling of MicroRNAs in the Brain, Liver and Gonads of Marine Medaka (Oryzias melastigma) and in Response to Hypoxia
Source: PLoS One. 2014 Oct 28;9(10):e110698. doi: 10.1371/journal.pone.0110698 (PMC4211694; doi:10.1371/journal.pone.0110698)
Supplement: Table S3 — Annotated miRNA sequences and expression levels in male brain. (XLSX) [file pone.0110698.s005.xlsx]

## Sheet: S3. Male Brain
MiRNA No.	Canonical Sequence	Canonical Seq length	Total RPM	miRNA Annotation	MiRBase miRNA	MiRBase Accession	E-Value	Score
1	TGAGGTAGTGGGTTGTATAGT	21	20.45	let-7	>aae-let-7	MIMAT0014299	0.0001	33.4
2	TGAGGTAGTAGGTTGTATAGTT	22	10299.2	let-7a	>bfl-let-7a	MIMAT0009462	8e-07	40.5
3	CTATACAACTTACTGTCTTTCC	22	9.78	let-7a-1*/let-7a-1-3p	>mmu-let-7a-1*	MIMAT0004620	0.0004	31.6
4	CTGTACAGCCTCCTAGCTTTCC	22	6.32	let-7a-2*/let-7a-2-3p	>hsa-let-7a-2*	MIMAT0010195	8e-07	40.5
5	TGAGGTAGTAGGTTGTGTGGTT	22	6203.5	let-7b	>hsa-let-7b	MIMAT0000063	8e-07	40.5
6	TGAGGTAGTAGGTTGTATGGTT	22	565.31	let-7c	>hsa-let-7c	MIMAT0000064	8e-07	40.5
7	TGAGGTAGTTGGTTGTATGGTT	22	2951.06	let-7d	>dre-let-7d	MIMAT0001762	8e-07	40.5
8	TGAGGTAGTAGATTGAATAGTT	22	800.65	let-7e	>dre-let-7e	MIMAT0001763	8e-07	40.5
8	TGAGGTAGGAGGTTGTATAGTT	22	39.71	let-7e	>hsa-let-7e	MIMAT0000066	8e-07	40.5
9	TGAGGTAGTAGTTTGTATAGTT	22	2389.55	let-7g	>dre-let-7g	MIMAT0001765	8e-07	40.5
10	TGAGGTAGTAAGTTGTGTTGTT	22	703.11	let-7h	>dre-let-7h	MIMAT0001766	8e-07	40.5
11	TGAGGTAGTAGTTTGTGCTGTT	22	5459.94	let-7i	>hsa-let-7i	MIMAT0000415	8e-07	40.5
12	CTGCGCAAGCTACTGCCTTGCT	22	176.81	let-7i*/let-7i-3p	>hsa-let-7i*	MIMAT0004585	8e-07	40.5
13	TGAGGTAGTTGTTTGTACAGTT	22	1096.94	let-7j	>dre-let-7j	MIMAT0003015	8e-07	40.5
14	TGGAATGTAAAGAAGTATGT	20	33.58	miR-1	>bfl-miR-1	MIMAT0009463	9e-06	36.9
14	TGGAATGTAAAGAAGTATGTAT	22	152.07	miR-1	>hsa-miR-1	MIMAT0000416	8e-07	40.5
15	AACCCGTAGATCCGAACTTG	20	764.69	miR-100	>aae-miR-100	MIMAT0014291	9e-06	36.9
15	GACCCGTAGATCCGAACTTGT	21	31.71	miR-100	>api-miR-100	MIMAT0014687	3e-06	38.7
15	AACCCGTAGATCCGAACTTGTGT	23	95.22	miR-100	>bfl-miR-100	MIMAT0009481	3e-07	42.2
16	CAAGCTCGTATCTATAGGTATG	22	431.76	miR-100*/miR-100-3p	>hsa-miR-100*	MIMAT0004512	3e-05	35.2
17	TACAGTACTGTGATAACTGAAG	22	720.1	miR-101	>age-miR-101	MIMAT0002427	8e-07	40.5
17	GTACAGTACTGTGATAACTGA	21	233.86	miR-101	>gga-miR-101	MIMAT0001185	3e-06	38.7
18	TACAGTACTATGATAACTGAAG	22	373.73	miR-101b	>dre-miR-101b	MIMAT0001815	8e-07	40.5
19	TCAGTTATCATGGTACCGGTG	21	8.49	miR-101b*/miR-101b-5p	>mmu-miR-101b*	MIMAT0017046	0.001	29.8
20	AGCAGCATTGTACAGGGCTATG	22	878.98	miR-103	>age-miR-103	MIMAT0002442	8e-07	40.5
20	AGCAGCATTGTACAGGGCTAT	21	471.47	miR-103	>bta-miR-103	MIMAT0003521	3e-06	38.7
21	TAAAGTGCTTACAGTGCAGGTT	22	13.48	miR-106	>bta-miR-106	MIMAT0003784	9e-06	36.9
22	TAAAGTGCTTACAGTGCAGGTA	22	54.18	miR-106a	>age-miR-106a	MIMAT0002796	3e-06	38.7
23	AGCAGCATTGTACAGGGCTATC	22	139.33	miR-107	>bta-miR-107	MIMAT0003785	8e-07	40.5
23	AGCAGCATTGTACAGGGCTATCA	23	52.16	miR-107	>hsa-miR-107	MIMAT0000104	3e-07	42.2
24	TACCCTGTAGAACCGAATTTGT	22	224.62	miR-10b	>hsa-miR-10b	MIMAT0000254	8e-07	40.5
25	TACCCTGTAGATCCGGATTTGT	22	96.01	miR-10c	>dre-miR-10c	MIMAT0001770	8e-07	40.5
26	TACCCTGTAGAACCGAATGTGT	22	45.04	miR-10d	>dre-miR-10d	MIMAT0001771	8e-07	40.5
27	TAAGGCACGCGGTGAATGAA	20	212.08	miR-124	>aae-miR-124	MIMAT0014282	0.0001	33.4
27	TAAGGCACGCGGTGAATGCCAAG	23	31.36	miR-124	>aga-miR-124	MIMAT0001499	3e-07	42.2
27	TAAGGCACGCGGTGAATGCCA	21	3476.76	miR-124	>api-miR-124	MIMAT0014712	3e-06	38.7
27	TAAGGCACGCGGTGAATGCCAA	22	438.77	miR-124	>bfl-miR-124	MIMAT0009482	8e-07	40.5
28	TAAGGCACGCGGTGAATGTCA	21	7.16	miR-124-3p	>sja-miR-124-3p	MIMAT0016263	3e-06	38.7
29	TTAAGGCACGCGGTGAATGCCA	22	694.32	miR-124a	>age-miR-124a	MIMAT0002466	8e-07	40.5
30	TCCCTGAGACCCTAACTTGTG	21	2941.18	miR-125*/miR-125-3p	>aae-miR-125*	MIMAT0014259	3e-06	38.7
31	TCCCTGAGACCCTTAACCTGTG	22	1786.51	miR-125a	>dre-miR-125a	MIMAT0001820	8e-07	40.5
32	ACGGGTTTGGCTCTCGGGAGCT	22	15.76	miR-125b-1*/miR-125b-1-3p	>hsa-miR-125b-1*	MIMAT0004592	0.0004	31.6
33	TCGTACCGTGAGTAATAATGCA	22	331.85	miR-126	>hsa-miR-126	MIMAT0000445	3e-06	38.7
34	CATTATTACTTTTGGTACGCG	21	30.57	miR-126*/miR-126-5p	>hsa-miR-126*	MIMAT0000444	3e-06	38.7
35	TCACAGTGAACCGGTCTCTTT	21	6552.93	miR-128	>age-miR-128	MIMAT0002233	3e-06	38.7
35	TCACAGTGAACCGGTCTCTTTC	22	10.32	miR-128	>pma-miR-128	MIMAT0019449	8e-07	40.5
36	AAGCCCTTACCCCAAAAAGTA	21	665.32	miR-129*/miR-129-1-3p	>hsa-miR-129*	MIMAT0004548	3e-06	38.7
37	AAGCCCTTACCCCAAAAAGCAT	22	424.5	miR-129-3p	>hsa-miR-129-3p	MIMAT0004605	8e-07	40.5
38	CTTTTTGCGGTCTGGGCTTGCT	22	90.18	miR-129-5p	>bta-miR-129-5p	MIMAT0009221	8e-07	40.5
38	CTTTTTGCGGTCTGGGCTTGC	21	1023.1	miR-129-5p	>hsa-miR-129-5p	MIMAT0000242	3e-06	38.7
39	CAGTGCAATTTTAAAAGGGC	20	37.54	miR-130a	>bta-miR-130a	MIMAT0009223	0.0004	31.6
39	CAGTGCAATTTTAAAAGGGCATT	23	611	miR-130a	>hsa-miR-130a	MIMAT0000425	4e-05	35.2
40	CAGTGCAACCATGAAAGGGCATT	23	132.71	miR-130b	>hsa-miR-130b	MIMAT0000691	0.0004	31.6
41	CAGTGCAATATTAAAAGGGCATT	23	436.4	miR-130c	>dre-miR-130c	MIMAT0001828	9e-07	40.5
42	TAACAGTCTACAGCCATGGTCGT	23	3859.58	miR-132	>hsa-miR-132	MIMAT0000426	9e-07	40.5
43	ACCGTGGCATTAGATTGTTACT	22	309.08	miR-132*/miR-132-5p	>dre-miR-132*	MIMAT0003403	8e-07	40.5
43	ACCGTGGCTTTAGATTGTTACT	22	266.75	miR-132*/miR-132-5p	>hsa-miR-132*	MIMAT0004594	3e-05	35.2
44	TATGGCTTTTTATTCCTATGTGA	23	27.11	miR-135	>age-miR-135	MIMAT0002249	3e-07	42.2
45	TATGGCTTTTTATTCCTATCT	21	46.52	miR-135b	>dre-miR-135b	MIMAT0003032	3e-06	38.7
45	TATGGCTTTTTATTCCTACGTG	22	137.85	miR-135b	>pma-miR-135b	MIMAT0019465	8e-07	40.5
46	TATGGCTTTCTATTCCTATGTG	22	686.17	miR-135c	>dre-miR-135c	MIMAT0001833	8e-07	40.5
47	TTATTGCTTAAGAATACGCGTA	22	426.97	miR-137	>hsa-miR-137	MIMAT0000429	8e-07	40.5
48	CACGGGTATTCTTGGGTTGA	20	13.24	miR-137*/miR-137-5p	>mmu-miR-137*	MIMAT0016986	0.001	29.8
49	TTATTGCTTGAGAATACGCGTA	22	1619.13	miR-137b	>oan-miR-137b	MIMAT0006878	8e-07	40.5
50	AGCTGGTGTTGTGAATCAGGCC	22	2025.06	miR-138	>hsa-miR-138	MIMAT0000430	8e-07	40.5
51	GCTACTTCCCAACACCAGGGT	21	76.11	miR-138-1*/miR-138-1-3p	>hsa-miR-138-1*	MIMAT0004607	0.0004	31.6
52	GCTATTTCACAACACCAGGGTA	22	13.04	miR-138-2*/miR-138-2-3p	>hsa-miR-138-2*	MIMAT0004596	0.0001	33.4
53	ATCTCAGGTTCGTCAGCCCATG	22	218.4	miR-1388	>dre-miR-1388	MIMAT0011293	8e-07	40.5
54	AGCTGGTGTTGTGAATCAGGCT	22	10.12	miR-138b	>pma-miR-138b	MIMAT0019470	8e-07	40.5
55	TCTACAGTGCATGTGTCTCCAG	22	1060.98	miR-139	>oan-miR-139	MIMAT0006904	8e-07	40.5
55	TCTACAGTGCATGTGTCTCCAGT	23	3401.84	miR-139	>tgu-miR-139	MIMAT0014500	3e-07	42.2
56	CAGTGGTTTTACCCTATGGTA	21	59.37	miR-140-5p	>hsa-miR-140-5p	MIMAT0000431	3e-06	38.7
57	TGTAGTGTTTCCTACTTTATGG	22	125.2	miR-142-3p	>hsa-miR-142-3p	MIMAT0000434	8e-07	40.5
58	CATAAAGTAGAAAGCACTACT	21	8.15	miR-142-5p	>hsa-miR-142-5p	MIMAT0000433	3e-06	38.7
59	TGAGATGAAGCACTGTAGCTC	21	336.14	miR-143	>hsa-miR-143	MIMAT0000435	3e-06	38.7
60	CTACAGTATAGATGATGTACTAT	23	146.19	miR-144	>bta-miR-144	MIMAT0009234	3e-06	38.7
60	CTACAGTATAGATGATGTACT	21	197.46	miR-144	>gga-miR-144	MIMAT0003776	3e-06	38.7
60	TACAGTATAGATGATGTACT	20	65.64	miR-144	>hsa-miR-144	MIMAT0000436	9e-06	36.9
61	GGATATCATCTTATACTGTAAG	22	12.99	miR-144*/miR-144-5p	>hsa-miR-144*	MIMAT0004600	3e-05	35.2
61	GGATATCATCTTATACTGTAAGT	23	10.22	miR-144*/miR-144-5p	>mmu-miR-144*	MIMAT0016988	1e-05	36.9
62	GTCCAGTTTTCCCAGGAATCCCT	23	49.93	miR-145	>hsa-miR-145	MIMAT0000437	3e-07	42.2
63	TGAGAACTGAATTCCATAGATGG	23	118.14	miR-146a	>dre-miR-146a	MIMAT0001843	3e-07	42.2
64	AAGTTCTGTGATACACTCAGACT	23	7.66	miR-148b*/miR-148b-5p	>mmu-miR-148b*	MIMAT0017036	0.0001	33.4
65	ACTCCCAATCCTTGTACCAGTG	22	6.52	miR-150	>dre-miR-150	MIMAT0001846	3e-06	38.7
66	TCAGTGCATAACAGAACTTTG	21	7.85	miR-152	>fru-miR-152	MIMAT0003103	3e-06	38.7
67	AAGTTCTGTGATACACTCGGACT	23	11.66	miR-152*/miR-152-5p	>mmu-miR-152*	MIMAT0016991	0.0001	33.4
68	TTGCATAGTCACAAAAGTGATA	22	2906.86	miR-153	>bma-miR-153	MIMAT0014119	3e-06	38.7
68	TTGCATAGTCACAAAAGTGATC	22	10470.2	miR-153	>hsa-miR-153	MIMAT0000439	8e-07	40.5
68	TTGCATAGTCACAAAAGTGATCA	23	299.84	miR-153	>pma-miR-153	MIMAT0019484	3e-07	42.2
68	TTGCATAGTCACAAAAGTGATT	22	221.91	miR-153	>sko-miR-153	MIMAT0009629	8e-07	40.5
69	GTCATTTTTGTGGTTTGCAGCT	22	7.46	miR-153*/miR-153-5p	>pma-miR-153*	MIMAT0019483	3e-05	35.2
70	TTGCATAGTCACAAAAATGAGC	22	1592.31	miR-153b	>dre-miR-153b	MIMAT0001848	8e-07	40.5
71	TAGCAGCACGGAATGGTTTGTG	22	3549.22	miR-15a	>fru-miR-15a	MIMAT0003105	8e-07	40.5
72	TAGCAGCACATCATGTTTTGTA	22	152.91	miR-15b	>dre-miR-15b	MIMAT0001773	3e-05	35.2
72	TAGCAGCGCATCATGGTTTGA	21	417.34	miR-15b	>fru-miR-15b	MIMAT0003085	1e-05	36.9
73	TAGCAGCACGTAAATATTGGC	21	201.9	miR-16	>hsa-miR-16	MIMAT0000069	3e-06	38.7
73	TAGCAGCACGTAAATATTGGAGT	23	78.68	miR-16	>pma-miR-16	MIMAT0019381	3e-07	42.2
74	CTCTCATGATGTCTTGCACTG	21	19.61	miR-1681	>gga-miR-1681	MIMAT0007568	0.058	24.5
75	TAGCAGCACGTAAATATTGG	20	699.8	miR-16a	>bta-miR-16a	MIMAT0009242	9e-06	36.9
76	TAGCAGCACGTAAATATTGGAG	22	2317.69	miR-16b	>dre-miR-16b	MIMAT0001775	8e-07	40.5
77	ACTGCAGTGAAGGCACTTTCAGC	23	6.57	miR-17*/miR-17-3p	>hsa-miR-17*	MIMAT0000071	0.0001	33.4
78	CAAAGTGCTTACAGTGCAGGTA	22	125.3	miR-17-5p	>age-miR-17-5p	MIMAT0002672	8e-07	40.5
79	TAAGGTGCATCTAGTGCAGATA	22	124.76	miR-18	>age-miR-18	MIMAT0002674	8e-07	40.5
80	AACATTCAACGCTGTCGGTG	20	8669.8	miR-181a	>bta-miR-181a	MIMAT0003543	9e-06	36.9
81	ACCATCGACCGTTGACTGTGC	21	83.67	miR-181a*/miR181a-3p	>pma-miR-181a*	MIMAT0019487	4e-05	35.2
82	AACATTCATTGCTGTCGGTG	20	688.83	miR-181b	>bta-miR-181b	MIMAT0003793	9e-06	36.9
82	AACATTCATTGCTGTCGGTGGGT	23	574.79	miR-181b	>hsa-miR-181b	MIMAT0000257	3e-07	42.2
83	TTTGGCAATGGTAGAACTCACA	22	10.87	miR-182	>hsa-miR-182	MIMAT0000259	8e-07	40.5
84	TATGGCACTGGTAGAATTCACT	22	21.29	miR-183	>bfl-miR-183	MIMAT0009487	8e-07	40.5
85	TCGTGTCTTGTGTTGCAGCCA	21	110.78	miR-187	>oan-miR-187	MIMAT0007267	3e-06	38.7
86	TGCCTACTGAACTGGTATCAGT	22	67.22	miR-189	>fru-miR-189	MIMAT0003384	8e-07	40.5
87	TAAGGTGCATCTAGTGCAGATAG	23	9.29	miR-18a	>hsa-miR-18a	MIMAT0000072	3e-07	42.2
88	TGATATGTTTGATATATTAGG	21	120.71	miR-190	>hsa-miR-190	MIMAT0000458	3e-06	38.7
89	ACTATATATCAAACATATTCCT	22	12.74	miR-190a*/miR-190a-3p	>oan-miR-190a*	MIMAT0006844	8e-07	40.5
90	AACTGGCCTACAAAGTCCCAGT	22	95.12	miR-193a-3p	>hsa-miR-193a-3p	MIMAT0000459	8e-07	40.5
91	TACAGTAGTCTGCACATTGGTT	22	14.96	miR-199*/miR-199-3p	>dre-miR-199*	MIMAT0003155	8e-07	40.5
92	ACAGTAGTCTGCACATTGGTT	21	115.13	miR-199a-3p	>hsa-miR-199a-3p	MIMAT0000232	3e-06	38.7
93	CCCAGTGTTCAGACTACCTGTT	22	11.56	miR-199a-5p	>bta-miR-199a-5p	MIMAT0003544	8e-07	40.5
94	TGTGCAAATCTATGCAAAACTG	22	39.12	miR-19a	>age-miR-19a	MIMAT0002675	8e-07	40.5
94	TGTGCAAATCTATGCAAAGCTG	22	13.29	miR-19a	>tgu-miR-19a	MIMAT0014611	9e-06	36.9
95	GCTAGTTTTGCATAGTTGCACT	22	878.88	miR-19a*/miR-19a-5p	>dre-miR-19a*	MIMAT0003398	3e-06	38.7
96	TGTGCAAATCCATGCAAAACTG	22	94.09	miR-19b	>age-miR-19b	MIMAT0002677	8e-07	40.5
97	TGTGCAAACCCATGCAAAACTG	22	36.94	miR-19d	>dre-miR-19d	MIMAT0001785	8e-07	40.5
98	TAAAGTGCTTATAGTGCAGGTA	22	1123.21	miR-20	>age-miR-20	MIMAT0002676	8e-07	40.5
99	TAACACTGTCTGGTAACGATGTT	23	83.81	miR-200a	>bta-miR-200a	MIMAT0003822	3e-07	42.2
99	TAACACTGTCTGGTAACGATG	21	100.66	miR-200a	>hsa-miR-200a	MIMAT0000682	3e-06	38.7
100	TAATACTGCCTGGTAATGATG	21	20.25	miR-200b	>hsa-miR-200b	MIMAT0000318	3e-06	38.7
101	AGTGGTTCTCAACAGTTCAACA	22	11.21	miR-203b*/miR-203b-5p	>dre-miR-203b*	MIMAT0003407	8e-07	40.5
102	TTCCCTTTGTCATCCTATGCCTT	23	517.45	miR-204	>bta-miR-204	MIMAT0004338	9e-07	40.5
103	TCCTTCATTCCACCGGAGTCTGA	23	69.05	miR-205	>age-miR-205	MIMAT0002542	9e-07	40.5
104	TGGAATGTAAGGAAGTGTGTGG	22	19.16	miR-206	>hsa-miR-206	MIMAT0000462	8e-07	40.5
105	TAAAGTGCTTATAGTGCAGGTAG	23	534.69	miR-20a	>hsa-miR-20a	MIMAT0000075	3e-07	42.2
106	TAGCTTATCAGACTGGTGTTGG	22	6399.03	miR-21	>dre-miR-21	MIMAT0001787	8e-07	40.5
107	CTGTGCGTGTGACAGCGGCTAA	22	65.93	miR-210	>dre-miR-210	MIMAT0001281	8e-07	40.5
107	CTGTGCGTGTGACAGCGGCT	20	13.04	miR-210	>hsa-miR-210	MIMAT0000267	9e-06	36.9
108	AAGCCACTGACTAACGCACATT	22	27.95	miR-210*/miR-210-5p	>dre-miR-210*	MIMAT0003392	3e-06	38.7
109	ACCTTGGCTCTAGACTGCTTACT	23	46.82	miR-212	>bta-miR-212	MIMAT0009264	3e-07	42.2
109	TAACAGTCTACAGTCATGGCT	21	179.23	miR-212	>dre-miR-212	MIMAT0003049	3e-06	38.7
110	ACAGCAGGCACAGACAGGCAG	21	7.41	miR-214	>age-miR-214	MIMAT0002551	3e-06	38.7
111	GCCTATCTACACTTGCTGTGC	21	6.22	miR-214*/miR-214-5p	>hsa-miR-214*	MIMAT0004564	0.0001	33.4
112	AATCTCAGCTGGCAACTGTG	20	30.03	miR-216	>bfl-miR-216	MIMAT0009495	9e-06	36.9
113	AAATCTCAGCTGGCAACTGTG	21	1729.12	miR-216a	>fru-miR-216a	MIMAT0002973	3e-06	38.7
114	TAATCTCTGCAGGCAACTGTG	21	7568.47	miR-216b	>csa-miR-216b	MIMAT0006135	3e-06	38.7
114	AATCTCTGCAGGCAACTGTGG	21	6.91	miR-216b	>pma-miR-216b	MIMAT0019527	3e-06	38.7
115	TACTGCATCAGGAACTGATTGGC	23	3176.23	miR-217	>hsa-miR-217	MIMAT0000274	9e-07	40.5
116	TTGTGCTTGATCTAACCATGTT	22	155.92	miR-218	>age-miR-218	MIMAT0002566	3e-06	38.7
116	TTGTGCTTGATCTAACCATG	20	356.59	miR-218	>bta-miR-218	MIMAT0003798	9e-06	36.9
117	TTTACAGGCTATGCTAATCTGT	22	38.23	miR-2187	>dre-miR-2187	MIMAT0011297	3e-05	35.2
118	AAGGTCCAACCTCACATGTCC	21	9.53	miR-2188	>dre-miR-2188	MIMAT0011309	3e-06	38.7
118	AAGGTCCAACCTCACATGTCCT	22	68.45	miR-2188	>gga-miR-2188	MIMAT0016372	8e-07	40.5
119	GCTGTGTGAGGTCGGACCTATC	22	129.89	miR-2188*/miR-2188-3p	>dre-miR-2188*	MIMAT0011310	0.001	29.8
120	TTGTGCTTGATCTAACCATGC	21	118.58	miR-218b	>dre-miR-218b	MIMAT0001869	3e-06	38.7
121	TGATTGTCCAAACGCAATTCTT	22	255.19	miR-219	>aae-miR-219	MIMAT0014307	8e-07	40.5
122	AGAATTGTGTATGGACATCTGT	22	14.62	miR-219-2-3p	>hsa-miR-219-2-3p	MIMAT0004675	0.0004	31.6
123	AGTTCTTCACTGGCAAGCTTT	21	15.16	miR-22*	>hsa-miR-22*	MIMAT0004495	0.0001	33.4
124	AGCTACATTGTCTGCTGGGTT	21	459.96	miR-221	>bta-miR-221	MIMAT0003529	3e-06	38.7
124	AGCTACATTGTCTGCTGGGTTT	22	2187.45	miR-221	>hsa-miR-221	MIMAT0000278	8e-07	40.5
125	ACCTGGCATACAGTGTAGTATT	22	18.52	miR-22*/miR-22-5p	>oan-miR-221*	MIMAT0007134	0.001	29.8
126	AGCTACATCTGGCTACTGGGTCT	23	243.19	miR-222	>age-miR-222	MIMAT0002587	3e-07	42.2
126	AGCTACATCTGGCTACTGGGT	21	215.19	miR-222	>hsa-miR-222	MIMAT0000279	3e-06	38.7
127	TGCTCAGTAGTCAGTGTAGATC	22	65.14	miR-222a*/miR-222a-5p	>oan-miR-222a*	MIMAT0007132	3e-06	38.7
128	TGTCAGTTTGTCAAATACCCCA	22	11.26	miR-223	>hsa-miR-223	MIMAT0000280	8e-07	40.5
129	AAGCTGCCAGCTGAAGAACTGT	22	135.23	miR-22a	>dre-miR-22a	MIMAT0001788	8e-07	40.5
130	AAGCTGCCAGTTGAAGAGCTGT	22	98.53	miR-22b	>dre-miR-22b	MIMAT0001789	8e-07	40.5
131	ATCACATTGCCAGGGATTTCC	21	33.29	miR-23a	>age-miR-23a	MIMAT0002741	3e-06	38.7
131	ATCACATTGCCAGGGATTTCCA	22	22.82	miR-23a	>bta-miR-23a	MIMAT0003827	8e-07	40.5
132	ATCACATTGCCAGGGATTACC	21	83.52	miR-23b	>hsa-miR-23b	MIMAT0000418	3e-06	38.7
133	ATCACATTGCCAGGGATTACCA	22	30.42	miR-23b-3p	>bta-miR-23b-3p	MIMAT0003852	8e-07	40.5
134	TGCCTACTGAGCTGATTATCAGT	23	7.66	miR-24-1*/miR-24-1-5p	>hsa-miR-24-1*	MIMAT0000079	4e-05	35.2
135	TGGCTCAGTTCAGCAGGAACAG	22	1625.55	miR-24-3p	>bta-miR-24-3p	MIMAT0003840	8e-07	40.5
136	NCCCTGGTGGTCTAGTGGTT	20	6.17	miR-2476	>bta-miR-2476	MIMAT0012067	0.004	28.1
136	TCCCTGGTGGTCTAGTGGTT	20	316.09	miR-2476	>ssc-miR-2476	MIMAT0020599	0.001	29.8
137	CATTGCACTTGTCTCGGTCTGA	22	130.73	miR-25	>hsa-miR-25	MIMAT0000081	8e-07	40.5
138	TTCAAGTAATCCAGGATAGG	20	1098.96	miR-26a	>bta-miR-26a	MIMAT0003516	9e-06	36.9
138	TTCAAGTAATCCAGGATAGGCT	22	5224.01	miR-26a	>hsa-miR-26a	MIMAT0000082	8e-07	40.5
139	TTCAAGTAATCCAGGATAGGTT	22	880.46	miR-26b	>dre-miR-26b	MIMAT0001795	8e-07	40.5
140	TTCACAGTGGCTAAGTTCTGCA	22	18.67	miR-27b	>dre-miR-27b	MIMAT0001797	8e-07	40.5
140	TTCACAGTGGCTAAGTTCTG	20	56.06	miR-27b	>hsa-miR-27b	MIMAT0000419	9e-06	36.9
141	AGAGCTTAGCTGATTGGTGAAC	22	9.48	miR-27b*/miR-27b-5p	>hsa-miR-27b*	MIMAT0004588	8e-07	40.5
142	TTCACAGTGGTTAAGTTCTGCC	22	53.64	miR-27c	>dre-miR-27c	MIMAT0001798	3e-06	38.7
143	TTCACAGTGGCTAAGTTCAGT	21	130.44	miR-27e	>dre-miR-27e	MIMAT0001800	3e-06	38.7
144	TAGCACCATTTGAAATCAGT	20	16.1	miR-29b	>ame-miR-29b	MIMAT0004427	9e-06	36.9
144	TAGCACCATTTGAAATCGGTGTT	23	5111.6	miR-29b	>bta-miR-29b	MIMAT0003828	1e-05	36.9
144	TAGCACCATTTGAAATCAGTGTT	23	6613.67	miR-29b	>hsa-miR-29b	MIMAT0000100	3e-07	42.2
145	TAGCACCATTTGAAATCGGTT	21	478.68	miR-29c	>hsa-miR-29c	MIMAT0000681	3e-06	38.7
146	TAGTGCAATAGTATTGTCAAAG	22	31.56	miR-301a	>hsa-miR-301a	MIMAT0000688	3e-06	38.7
147	CAGTGCAATAGTATTGTCATA	21	15.06	miR-301c	>dre-miR-301c	MIMAT0001872	3e-06	38.7
148	CTTTCAGTCGGATGTTTGCAG	21	40.45	miR-30a*/miR-30a-3p	>hsa-miR-30a*	MIMAT0000088	3e-06	38.7
149	TGTAAACATCCTACACTCAGCT	22	9.33	miR-30b	>hsa-miR-30b	MIMAT0000420	8e-07	40.5
150	TGTAAACATCCTACACTCTCGGC	23	21.98	miR-30c	>fru-miR-30c	MIMAT0003022	9e-07	40.5
150	TGTAAACATCCTACACTCTCA	21	75.32	miR-30c	>hsa-miR-30c	MIMAT0000244	3e-06	38.7
151	TGTAAACATCCCCGACTGGAAGC	23	21.29	miR-30d	>bta-miR-30d	MIMAT0003533	3e-07	42.2
151	TGTAAACATCCCCGACTGGA	20	72.85	miR-30d	>hsa-miR-30d	MIMAT0000245	9e-06	36.9
152	TGTAAACATCCTTGACTGGAAG	22	111.32	miR-30e	>hsa-miR-30e	MIMAT0000692	8e-07	40.5
153	TGTAAACATCCTTGACTGGAAGC	23	47.56	miR-30e-5p	>bta-miR-30e-5p	MIMAT0003799	3e-07	42.2
154	TCCAGCATCAGTGATTTTGTTGA	23	13.53	miR-338	>bta-miR-338	MIMAT0009292	3e-07	42.2
155	TCCAGCATCAGTGATTTTGTT	21	8605.3	miR-338-3p	>hsa-miR-338-3p	MIMAT0000763	3e-06	38.7
156	GTGCATTGTAGTTGCATTGCA	21	157.65	miR-33a	>hsa-miR-33a	MIMAT0000091	3e-06	38.7
157	TGGCAGTGTCTTAGCTGGTTGT	22	137.6	miR-34a	>age-miR-34a	MIMAT0002495	8e-07	40.5
157	TGGCAGTGTCTTAGCTGGTTGTT	23	17.83	miR-34a	>gga-miR-34a	MIMAT0001173	3e-07	42.2
158	TAATGCCCCTAAAAATCCTTAT	22	20.74	miR-365	>hsa-miR-365	MIMAT0000710	8e-07	40.5
159	TTTGTTCGTTCGGCTCGCGTTA	22	42.62	miR-375	>dre-miR-375	MIMAT0001876	8e-07	40.5
160	TAATACTGTCTGGTAATGCCGT	22	26.13	miR-429	>bta-miR-429	MIMAT0009315	8e-07	40.5
161	AAACCGTTACCATTACTGAGTTT	23	224.47	miR-451	>bta-miR-451	MIMAT0009323	3e-07	42.2
161	AAACCGTTACCATTACTGAGT	21	329.77	miR-451	>hsa-miR-451	MIMAT0001631	3e-06	38.7
162	TAGTGCAATATTGCTTATAG	20	72.01	miR-454	>hsa-miR-454	MIMAT0003885	9e-06	36.9
163	TATGTGCCCTTGGACTACATCG	22	9.33	miR-455	>dre-miR-455	MIMAT0001879	8e-07	40.5
164	CAGGCTGGTTAGATGGTTGTCT	22	55.61	miR-456	>dre-miR-456	MIMAT0001882	3e-06	38.7
165	AAGCAGCACATCATTACTGGTA	22	16.2	miR-457a	>dre-miR-457a	MIMAT0001883	0.004	28.1
166	ATAGCTCTTTAAATGGTACT	20	136.22	miR-458	>fru-miR-458	MIMAT0002936	9e-06	36.9
167	CCTGCATTGTACACACTGTGC	21	821.84	miR-460-5p	>dre-miR-460-5p	MIMAT0001887	3e-06	38.7
168	CACAGCGCCTGCAATGTGGAG	21	52.35	miR-460b-3p	>gga-miR-460b-3p	MIMAT0007327	0.0004	31.6
169	TAACGGAACCCATAATGCAGCTG	23	10.96	miR-462	>dre-miR-462	MIMAT0001855	9e-07	40.5
170	TGACATCATATGTACGGCTGCT	22	24.99	miR-489	>dre-miR-489	MIMAT0002940	3e-06	38.7
171	TTAAGACTTGCAGTGATGTTTA	22	16.64	miR-499	>dre-miR-499	MIMAT0003749	8e-07	40.5
172	TTAAGACTTGCAGTGATGTTT	21	27.46	miR-499-5p	>hsa-miR-499-5p	MIMAT0002870	3e-06	38.7
173	CGCTTCTGGCGTCAAGCGCCCGG	23	7.8	miR-5102	>mmu-miR-5102	MIMAT0020609	0.058	24.5
174	TGGAAGACTAGTGATTTTGTTG	22	4353.92	miR-7	>aae-miR-7	MIMAT0014290	8e-07	40.5
175	CAACAAATCACAGTCTGCCA	20	6.12	miR-7-1*/miR-7-1-3p	>hsa-miR-7-1*	MIMAT0004553	9e-06	36.9
176	TTTTGCAGAAACGTTTCAGATT	22	9.24	miR-722	>dre-miR-722	MIMAT0003748	8e-07	40.5
177	AGACATCAGAAAAATCTGTGCT	22	338.12	miR-723	>dre-miR-723	MIMAT0003751	0.015	26.3
178	TTAAAGGGAATTTGCGACTGTT	22	383.85	miR-724	>dre-miR-724	MIMAT0003752	8e-07	40.5
179	TTGAGGCGAGTTGAAGACTTCA	22	198.74	miR-727	>dre-miR-727	MIMAT0003756	9e-06	36.9
180	TCAGTCTTCAATTCCTCCCAGC	22	12.35	miR-727*/miR-727-5p	>dre-miR-727*	MIMAT0003755	8e-07	40.5
181	ATACTAAGTATACTACGTTTAC	22	16.69	miR-728	>dre-miR-728	MIMAT0003757	0.0004	31.6
182	TCCTCATTGTGCATGCTGTGTG	22	205.71	miR-730	>dre-miR-730	MIMAT0003760	8e-07	40.5
183	AATGACACGTTTTCTCCCGGATT	23	24.6	miR-731	>dre-miR-731	MIMAT0003761	9e-07	40.5
184	TAAATGCTGCAGAATTGTGC	20	256.18	miR-734	>dre-miR-734	MIMAT0003765	0.004	28.1
185	AAATCAAAGCCTAAAGAAAATA	22	91.91	miR-737	>dre-miR-737	MIMAT0003768	0.0001	33.4
186	TAAAGCTAGAGAACCGAATGTA	22	401.68	miR-9*/ miR-9-3p	>gga-miR-9*	MIMAT0003350	3e-06	38.7
186	ATAAAGCTAGATAACCGAAAGT	22	7941.41	miR-9*/ miR-9-3p	>hsa-miR-9*	MIMAT0000442	8e-07	40.5
187	TATTGCACTTGTCCCGGCCTGT	22	54.33	miR-92	>age-miR-92	MIMAT0002678	8e-07	40.5
187	TATTGCACTTGTCCCGGCCTG	21	9.19	miR-92	>bta-miR-92	MIMAT0003808	3e-06	38.7
188	CTCTCGTGATGTCTTGCACTG	21	73.84	miR-924	>hsa-miR-924	MIMAT0004974	0.058	24.5
189	TATTGCACTTGTCCCGGCCTCC	22	13.34	miR-92a	>aae-miR-92a	MIMAT0014228	9e-06	36.9
190	AAAAGTGCTGTTTGTGCAGGT	21	110.14	miR-93	>dre-miR-93	MIMAT0001810	3e-06	38.7
191	TTTGGCACTAGCACATTTTTGCT	23	1512.35	miR-96	>hsa-miR-96	MIMAT0000095	3e-07	42.2
192	CAAGCTCGCCTCTGTGGGTCTC	22	10.47	miR-99*/miR-99-3p	>oan-miR-99*	MIMAT0007184	0.0001	33.4
193	AACCCGTAGATCCGATCTTGT	21	751.46	miR-99a	>hsa-miR-99a	MIMAT0000097	3e-06	38.7
194	TCTTTGGTTATCTAGCTGTATG	22	3602.41	miR-9a	>aae-miR-9a	MIMAT0014323	8e-07	40.5
195	TAAAGCTAGATAACCGAAAGTA	22	26939.3	miR-9a*/miR-9a-3p	>pma-miR-9a*	MIMAT0019374	8e-07	40.5
