# Supplementary material for: Identification and Expression Profiling of MicroRNAs in the Brain, Liver and Gonads of Marine Medaka (Oryzias melastigma) and in Response to Hypoxia
Source: PLoS One. 2014 Oct 28;9(10):e110698. doi: 10.1371/journal.pone.0110698 (PMC4211694; doi:10.1371/journal.pone.0110698)
Supplement: Table S4 — Annotated miRNA sequences and expression levels in female liver. (XLSX) [file pone.0110698.s006.xlsx]

## Sheet: S4. Female Liver
MiRNA No.	Canonical Sequence	Canonical Seq length	Total RPM	miRNA Annotation	MiRBase miRNA	MiRBase Accession	E-Value	Score
1	TGAGGTAGTAGGTTGTATAGTT	22	522.94	let-7a	>bfl-let-7a	MIMAT0009462	8e-07	40.5
2	TGAGGTAGTAGGTTGTGTGGTT	22	370.87	let-7b	>hsa-let-7b	MIMAT0000063	8e-07	40.5
3	TGAGGTAGTTGGTTGTATGGTT	22	23.02	let-7d	>dre-let-7d	MIMAT0001762	8e-07	40.5
4	TGAGGTAGTAGATTGAATAGTT	22	39.26	let-7e	>dre-let-7e	MIMAT0001763	8e-07	40.5
5	TGAGGTAGTAGTTTGTATAGTT	22	380.5	let-7g	>dre-let-7g	MIMAT0001765	8e-07	40.5
6	TGAGGTAGTAAGTTGTGTTGTT	22	127.36	let-7h	>dre-let-7h	MIMAT0001766	8e-07	40.5
7	TGAGGTAGTAGTTTGTGCTGTT	22	187.52	let-7i	>hsa-let-7i	MIMAT0000415	8e-07	40.5
8	TGAGGTAGTTGTTTGTACAGTT	22	204.67	let-7j	>dre-let-7j	MIMAT0003015	8e-07	40.5
9	AACCCGTAGATCCGAACTTGTG	22	15.61	miR-100	>aae-miR-100	MIMAT0014291	8e-07	40.5
9	AACCCGTAGATCCGAACTTGTGT	23	6.77	miR-100	>bfl-miR-100	MIMAT0009481	3e-07	42.2
10	CAAGCTCGTATCTATAGGTATG	22	51.59	miR-100*/miR-100-3p	>hsa-miR-100*	MIMAT0004512	3e-05	35.2
11	TACAGTACTGTGATAACTGAAG	22	35.5	miR-101	>age-miR-101	MIMAT0002427	8e-07	40.5
12	TACAGTACTATGATAACTGAAG	22	342.66	miR-101b	>dre-miR-101b	MIMAT0001815	8e-07	40.5
13	CAGTTATCATGGTACCGGTGCTG	23	22.38	miR-101b*/miR-101b-5p	>mmu-miR-101b*	MIMAT0017046	0.0004	31.6
14	AGCAGCATTGTACAGGGCTAT	21	18.2	miR-103	>bta-miR-103	MIMAT0003521	3e-06	38.7
15	TAAAGTGCTTACAGTGCAGGTA	22	21.54	miR-106a	>age-miR-106a	MIMAT0002796	3e-06	38.7
16	AGCAGCATTGTACAGGGCTATC	22	27.36	miR-107	>bta-miR-107	MIMAT0003785	8e-07	40.5
16	AGCAGCATTGTACAGGGCTATCA	23	9.21	miR-107	>hsa-miR-107	MIMAT0000104	3e-07	42.2
17	TACCCTGTAGATCCGGATTTGT	22	6.08	miR-10c	>dre-miR-10c	MIMAT0001770	8e-07	40.5
18	TGGAGTGTGACAATGGTGTTTGT	23	216.78	miR-122	>gga-miR-122	MIMAT0001190	3e-07	42.2
18	TGGAGTGTGACAATGGTGTTTG	22	1605.85	miR-122	>hsa-miR-122	MIMAT0000421	8e-07	40.5
19	AACGCCATTATCACACTAAATA	22	114.5	miR-122*/miR-122-3p	>hsa-miR-122*	MIMAT0004590	8e-07	40.5
20	TCCCTGAGACCCTAACTTGTGA	22	6.88	miR-125*/miR-125-3p	>aae-miR-125*	MIMAT0014259	8e-07	40.5
21	TCGTACCGTGAGTAATAATGCA	22	123.29	miR-126	>hsa-miR-126	MIMAT0000445	3e-06	38.7
22	CATTATTACTTTTGGTACGCG	21	10.37	miR-126*/miR-126-5p	>hsa-miR-126*	MIMAT0000444	3e-06	38.7
23	TCACAGTGAACCGGTCTCTTT	21	6.46	miR-128	>age-miR-128	MIMAT0002233	3e-06	38.7
24	AGTGCAATTTTAAAAGGGCATT	22	78.26	miR-130a	>hsa-miR-130a	MIMAT0000425	0.0001	33.4
25	ATCTCAGGTTCGTCAGCCCATG	22	19.15	miR-1388	>dre-miR-1388	MIMAT0011293	8e-07	40.5
26	TCTACAGTGCATGTGTCTCCAGT	23	22.12	miR-139	>tgu-miR-139	MIMAT0014500	3e-07	42.2
27	CAGTGGTTTTACCCTATGGTA	21	19.79	miR-140-5p	>hsa-miR-140-5p	MIMAT0000431	3e-06	38.7
28	TGTAGTGTTTCCTACTTTATGG	22	12.28	miR-142-3p	>hsa-miR-142-3p	MIMAT0000434	8e-07	40.5
29	TGAGATGAAGCACTGTAGCTC	21	44.08	miR-143	>hsa-miR-143	MIMAT0000435	3e-06	38.7
30	TACAGTATAGATGATGTACTAT	22	73.6	miR-144	>bta-miR-144	MIMAT0009234	3e-06	38.7
30	CTACAGTATAGATGATGTACT	21	69.16	miR-144	>gga-miR-144	MIMAT0003776	3e-06	38.7
30	TACAGTATAGATGATGTACT	20	26.93	miR-144	>hsa-miR-144	MIMAT0000436	9e-06	36.9
31	GGATATCATCTTATACTGTAAGT	23	7.25	miR-144*/miR-144-5p	>mmu-miR-144*	MIMAT0016988	1e-05	36.9
32	TGAGAACTGAATTCCATAGATGG	23	39.26	miR-146a	>dre-miR-146a	MIMAT0001843	3e-07	42.2
33	TCAGTGCATTACAGAACTTTG	21	18.78	miR-148	>dre-miR-148	MIMAT0001845	3e-06	38.7
34	AAGTTCTGTGATACACTCAGACT	23	63.81	miR-148b*/miR-148b-5p	>mmu-miR-148b*	MIMAT0017036	0.0001	33.4
35	TCAGTGCATAACAGAACTTTG	21	16.61	miR-152	>fru-miR-152	MIMAT0003103	3e-06	38.7
36	AAGTTCTGTGATACACTCGGACT	23	12.06	miR-152*/miR-152-5p	>mmu-miR-152*	MIMAT0016991	0.0001	33.4
37	TAGCAGCACGGAATGGTTTGT	21	312.98	miR-15a	>fru-miR-15a	MIMAT0003105	3e-06	38.7
38	TAGCAGCACATCATGTTTTGTA	22	15.56	miR-15b	>dre-miR-15b	MIMAT0001773	3e-05	35.2
38	TAGCAGCGCATCATGGTTTGA	21	52.28	miR-15b	>fru-miR-15b	MIMAT0003085	1e-05	36.9
39	TAGCAGCACGTAAATATTGGC	21	14.92	miR-16	>hsa-miR-16	MIMAT0000069	3e-06	38.7
40	CTCTCATGATGTCTTGCACTG	21	28.36	miR-1681	>gga-miR-1681	MIMAT0007568	0.058	24.5
41	TAGCAGCACGTAAATATTGG	20	43.97	miR-16a	>bta-miR-16a	MIMAT0009242	9e-06	36.9
42	TAGCAGCACGTAAATATTGGAG	22	151.28	miR-16b	>dre-miR-16b	MIMAT0001775	8e-07	40.5
43	CAAAGTGCTTACAGTGCAGGTA	22	44.61	miR-17-5p	>age-miR-17-5p	MIMAT0002672	8e-07	40.5
44	AACATTCAACGCTGTCGGTG	20	101.86	miR-181a	>bta-miR-181a	MIMAT0003543	9e-06	36.9
45	AACATTCATTGCTGTCGGTGG	21	6.19	miR-181b	>bta-miR-181b	MIMAT0003793	3e-06	38.7
45	AACATTCATTGCTGTCGGTGGGT	23	6.19	miR-181b	>hsa-miR-181b	MIMAT0000257	3e-07	42.2
46	TGATATGTTTGATATATTAGG	21	19.9	miR-190	>hsa-miR-190	MIMAT0000458	3e-06	38.7
47	ATGACCTATGAATTGACAGCCAT	23	57.57	miR-192	>bta-miR-192	MIMAT0003820	3e-06	38.7
47	ATGACCTATGAATTGACAGCC	21	21.69	miR-192	>dre-miR-192	MIMAT0001275	3e-06	38.7
48	TGTAACAGCATCTCCATATGG	21	6883.6	miR-194	>age-miR-194	MIMAT0002737	0.001	29.8
48	TGTAACAGCATCTCCATATGGA	22	193.77	miR-194	>hsa-miR-194	MIMAT0000460	0.0004	31.6
49	CCCAGTGTTCAGACTACCTGTTC	23	12.17	miR-199	>dre-miR-199	MIMAT0001277	3e-07	42.2
50	ACAGTAGTCTGCACATTGGTT	21	188.85	miR-199a-3p	>hsa-miR-199a-3p	MIMAT0000232	3e-06	38.7
51	CCCAGTGTTCAGACTACCTGTT	22	18.2	miR-199a-5p	>bta-miR-199a-5p	MIMAT0003544	8e-07	40.5
52	TGTGCAAATCTATGCAAAACTG	22	30.21	miR-19a	>age-miR-19a	MIMAT0002675	8e-07	40.5
52	TGTGCAAATCTATGCAAAGCTG	22	10.95	miR-19a	>tgu-miR-19a	MIMAT0014611	9e-06	36.9
53	GCTAGTTTTGCATAGTTGCACT	22	25.66	miR-19a*/miR-19a-5p	>dre-miR-19a*	MIMAT0003398	3e-06	38.7
54	TGTGCAAATCCATGCAAAACTG	22	54.29	miR-19b	>age-miR-19b	MIMAT0002677	8e-07	40.5
55	TGTGCAAACCCATGCAAAACTG	22	9.63	miR-19d	>dre-miR-19d	MIMAT0001785	8e-07	40.5
56	TAAAGTGCTTATAGTGCAGGTA	22	617.23	miR-20	>age-miR-20	MIMAT0002676	8e-07	40.5
57	TAACACTGTCTGGTAACGATGTT	23	45.03	miR-200a	>bta-miR-200a	MIMAT0003822	3e-07	42.2
57	TAACACTGTCTGGTAACGATG	21	6.67	miR-200a	>hsa-miR-200a	MIMAT0000682	3e-06	38.7
58	TCCTTCATTCCACCGGAGTCTGA	23	6.03	miR-205	>age-miR-205	MIMAT0002542	9e-07	40.5
59	TAAAGTGCTTATAGTGCAGGTAG	23	685.91	miR-20a	>hsa-miR-20a	MIMAT0000075	3e-07	42.2
60	TAGCTTATCAGACTGGTGTTGG	22	482.88	miR-21	>dre-miR-21	MIMAT0001787	8e-07	40.5
61	CTGTGCGTGTGACAGCGGCTAA	22	6.19	miR-210	>dre-miR-210	MIMAT0001281	8e-07	40.5
62	AAATCTCAGCTGGCAACTGTG	21	8.52	miR-216a	>fru-miR-216a	MIMAT0002973	3e-06	38.7
63	TAATCTCTGCAGGCAACTGTG	21	44.18	miR-216b	>csa-miR-216b	MIMAT0006135	3e-06	38.7
64	AGCTACATTGTCTGCTGGGTTT	22	18.73	miR-221	>hsa-miR-221	MIMAT0000278	8e-07	40.5
65	AAGCTGCCAGCTGAAGAACTGT	22	43.12	miR-22a	>dre-miR-22a	MIMAT0001788	8e-07	40.5
66	ATCACATTGCCAGGGATTTCC	21	34.23	miR-23a	>age-miR-23a	MIMAT0002741	3e-06	38.7
66	ATCACATTGCCAGGGATTTCCA	22	76.62	miR-23a	>bta-miR-23a	MIMAT0003827	8e-07	40.5
67	ATCACATTGCCAGGGATTACC	21	7.2	miR-23b	>hsa-miR-23b	MIMAT0000418	3e-06	38.7
68	TGGCTCAGTTCAGCAGGAACAG	22	157.84	miR-24-3p	>bta-miR-24-3p	MIMAT0003840	8e-07	40.5
69	TCCCTGGTGGTCTAGTGGTT	20	240.01	miR-2476	>ssc-miR-2476	MIMAT0020599	0.001	29.8
70	CATTGCACTTGTCTCGGTCTGA	22	34.71	miR-25	>hsa-miR-25	MIMAT0000081	8e-07	40.5
71	TTCAAGTAATCCAGGATAGG	20	201.97	miR-26a	>bta-miR-26a	MIMAT0003516	9e-06	36.9
71	TTCAAGTAATCCAGGATAGGCT	22	714.8	miR-26a	>hsa-miR-26a	MIMAT0000082	8e-07	40.5
72	TTCAAGTAATCCAGGATAGGTT	22	827.03	miR-26b	>dre-miR-26b	MIMAT0001795	8e-07	40.5
73	TTCACAGTGGTTAAGTTCTGC	21	69.63	miR-27c	>dre-miR-27c	MIMAT0001798	3e-06	38.7
74	TAGCACCATTTGAAATCGGTGTT	23	278	miR-29b	>bta-miR-29b	MIMAT0003828	1e-05	36.9
74	TAGCACCATTTGAAATCAGTGTT	23	123.29	miR-29b	>hsa-miR-29b	MIMAT0000100	3e-07	42.2
75	TAGCACCATTTGAAATCGGTTA	22	34.55	miR-29c	>hsa-miR-29c	MIMAT0000681	8e-07	40.5
76	CTTTCAGTCGGATGTTTGCAG	21	7.99	miR-30a*/miR-30a-3p	>hsa-miR-30a*	MIMAT0000088	3e-06	38.7
77	TGTAAACATCCCCGACTGGAAGC	23	9.37	miR-30d	>bta-miR-30d	MIMAT0003533	3e-07	42.2
77	TGTAAACATCCCCGACTGGAAG	22	48.2	miR-30d	>hsa-miR-30d	MIMAT0000245	8e-07	40.5
78	TGTAAACATCCTTGACTGGAAG	22	41.59	miR-30e	>hsa-miR-30e	MIMAT0000692	8e-07	40.5
79	TGTAAACATCCTTGACTGGAAGC	23	10.58	miR-30e-5p	>bta-miR-30e-5p	MIMAT0003799	3e-07	42.2
80	TCCAGCATCAGTGATTTTGTT	21	20.85	miR-338-3p	>hsa-miR-338-3p	MIMAT0000763	3e-06	38.7
81	GTGCATTGTAGTTGCATTGCA	21	104.45	miR-33a	>hsa-miR-33a	MIMAT0000091	3e-06	38.7
82	TCCTCCTTGGTATAGTGGTA	20	9.42	miR-4448	>hsa-miR-4448	MIMAT0018967	0.051	24.5
83	AAACCGTTACCATTACTGAGTTT	23	79.95	miR-451	>bta-miR-451	MIMAT0009323	3e-07	42.2
83	AAACCGTTACCATTACTGAGTT	22	59.21	miR-451	>hsa-miR-451	MIMAT0001631	8e-07	40.5
84	CCTGCATTGTACACACTGTGC	21	14.71	miR-460-5p	>dre-miR-460-5p	MIMAT0001887	3e-06	38.7
85	TGGAAGACTAGTGATTTTGTTG	22	6.03	miR-7	>aae-miR-7	MIMAT0014290	8e-07	40.5
86	TTTTGCAGAAACGTTTCAGATT	22	97.15	miR-722	>dre-miR-722	MIMAT0003748	8e-07	40.5
87	TATTGCACTTGTCCCGGCCTGT	22	22.96	miR-92	>age-miR-92	MIMAT0002678	8e-07	40.5
88	CTCTCGTGATGTCTTGCACTG	21	176.68	miR-924	>hsa-miR-924	MIMAT0004974	0.058	24.5
89	AAAAGTGCTGTTTGTGCAGGT	21	53.76	miR-93	>dre-miR-93	MIMAT0001810	3e-06	38.7
90	TTTGGCACTAGCACATTTTTGCT	23	16.56	miR-96	>hsa-miR-96	MIMAT0000095	3e-07	42.2
91	TCCTCGTTTGTATAGTGGTA	20	24.13	miR-993	>aga-miR-993	MIMAT0010103	0.051	24.5
