# Supplementary material for: Identification and Expression Profiling of MicroRNAs in the Brain, Liver and Gonads of Marine Medaka (Oryzias melastigma) and in Response to Hypoxia
Source: PLoS One. 2014 Oct 28;9(10):e110698. doi: 10.1371/journal.pone.0110698 (PMC4211694; doi:10.1371/journal.pone.0110698)
Supplement: Table S5 — Annotated miRNA sequences and expression levels in male liver. (XLSX) [file pone.0110698.s007.xlsx]

## Sheet: S5. Male Liver
MiRNA No.	Canonical Sequence	Canonical Seq length	Total RPM	miRNA Annotation	MiRBase miRNA	MiRBase Accession	E-Value	Score
1	TGAGGTAGTAGGTTGTATAGTT	22	603.45	let-7a	>bfl-let-7a	MIMAT0009462	8e-07	40.5
2	TGAGGTAGTAGGTTGTGTGGTT	22	262.37	let-7b	>hsa-let-7b	MIMAT0000063	8e-07	40.5
3	TGAGGTAGTTGGTTGTATGGTT	22	19.61	let-7d	>dre-let-7d	MIMAT0001762	8e-07	40.5
4	TGAGGTAGTAGATTGAATAGTT	22	56.91	let-7e	>dre-let-7e	MIMAT0001763	8e-07	40.5
5	TGAGGTAGTAGTTTGTATAGTT	22	279.89	let-7g	>dre-let-7g	MIMAT0001765	8e-07	40.5
6	TGAGGTAGTAAGTTGTGTTGTT	22	126.84	let-7h	>dre-let-7h	MIMAT0001766	8e-07	40.5
7	TGAGGTAGTAGTTTGTGCTGTT	22	81.24	let-7i	>hsa-let-7i	MIMAT0000415	8e-07	40.5
8	TGAGGTAGTTGTTTGTACAGTT	22	140.24	let-7j	>dre-let-7j	MIMAT0003015	8e-07	40.5
9	AACCCGTAGATCCGAACTTG	20	75.4	miR-100	>aae-miR-100	MIMAT0014291	9e-06	36.9
9	AACCCGTAGATCCGAACTTGTGT	23	11.52	miR-100	>bfl-miR-100	MIMAT0009481	3e-07	42.2
10	CAAGCTCGTATCTATAGGTATG	22	56.16	miR-100*/miR-100-3p	>hsa-miR-100*	MIMAT0004512	3e-05	35.2
11	TACAGTACTGTGATAACTGAAG	22	28.56	miR-101	>age-miR-101	MIMAT0002427	8e-07	40.5
12	GTACAGTACTATGATAACTGA	21	184.24	miR-101b	>dre-miR-101b	MIMAT0001815	1e-05	36.9
13	CAGTTATCATGGTACCGGTGCTG	23	16.29	miR-101b*/miR-101b-5p	>mmu-miR-101b*	MIMAT0017046	0.0004	31.6
14	AGCAGCATTGTACAGGGCTAT	21	37.94	miR-103	>bta-miR-103	MIMAT0003521	3e-06	38.7
15	TAAAGTGCTTACAGTGCAGGTA	22	19.24	miR-106a	>age-miR-106a	MIMAT0002796	3e-06	38.7
16	AGCAGCATTGTACAGGGCTATCT	23	86.17	miR-107	>bta-miR-107	MIMAT0003785	9e-07	40.5
16	AGCAGCATTGTACAGGGCTATCA	23	23.1	miR-107	>hsa-miR-107	MIMAT0000104	3e-07	42.2
17	TACCCTGTAGATCCGGATTTGT	22	6.64	miR-10c	>dre-miR-10c	MIMAT0001770	8e-07	40.5
18	TGGAGTGTGACAATGGTGTTTGT	23	212.85	miR-122	>gga-miR-122	MIMAT0001190	3e-07	42.2
18	TGGAGTGTGACAATGGTGTTTG	22	1798.25	miR-122	>hsa-miR-122	MIMAT0000421	8e-07	40.5
19	AACGCCATTATCACACTAAATA	22	120.2	miR-122*/miR-122-3p	>hsa-miR-122*	MIMAT0004590	8e-07	40.5
19	CAAACGCCATTATCACACTA	20	27.44	miR-122*/miR-122-3p	>mmu-miR-122*	MIMAT0017005	3e-05	35.2
20	TCCCTGAGACCCTAACTTGTGA	22	29.53	miR-125*/miR-125-3p	>aae-miR-125*	MIMAT0014259	8e-07	40.5
21	TCGTACCGTGAGTAATAATGCA	22	101.82	miR-126	>hsa-miR-126	MIMAT0000445	3e-06	38.7
22	CATTATTACTTTTGGTACGCG	21	15.27	miR-126*/miR-126-5p	>hsa-miR-126*	MIMAT0000444	3e-06	38.7
23	TCACAGTGAACCGGTCTCTTT	21	17.42	miR-128	>age-miR-128	MIMAT0002233	3e-06	38.7
24	CAGTGCAATTTTAAAAGGGC	20	6.38	miR-130a	>bta-miR-130a	MIMAT0009223	0.0004	31.6
24	CAGTGCAATTTTAAAAGGGCATT	23	184.02	miR-130a	>hsa-miR-130a	MIMAT0000425	4e-05	35.2
25	CAGTGCAATATTAAAAGGGCATT	23	13.08	miR-130c	>dre-miR-130c	MIMAT0001828	9e-07	40.5
26	ATCTCAGGTTCGTCAGCCCATG	22	77.27	miR-1388	>dre-miR-1388	MIMAT0011293	8e-07	40.5
27	TCTACAGTGCATGTGTCTCCAG	22	9.91	miR-139	>oan-miR-139	MIMAT0006904	8e-07	40.5
27	TCTACAGTGCATGTGTCTCCAGT	23	63.72	miR-139	>tgu-miR-139	MIMAT0014500	3e-07	42.2
28	CAGTGGTTTTACCCTATGGTA	21	25.56	miR-140-5p	>hsa-miR-140-5p	MIMAT0000431	3e-06	38.7
29	TGTAGTGTTTCCTACTTTATGG	22	61.68	miR-142-3p	>hsa-miR-142-3p	MIMAT0000434	8e-07	40.5
30	TGAGATGAAGCACTGTAGCTC	21	72.4	miR-143	>hsa-miR-143	MIMAT0000435	3e-06	38.7
31	TACAGTATAGATGATGTACTAT	22	65.38	miR-144	>bta-miR-144	MIMAT0009234	3e-06	38.7
31	CTACAGTATAGATGATGTACT	21	54.23	miR-144	>gga-miR-144	MIMAT0003776	3e-06	38.7
31	TACAGTATAGATGATGTACT	20	27.44	miR-144	>hsa-miR-144	MIMAT0000436	9e-06	36.9
32	GTCCAGTTTTCCCAGGAATCCCT	23	19.99	miR-145	>hsa-miR-145	MIMAT0000437	3e-07	42.2
33	TGAGAACTGAATTCCATAGATGG	23	151.55	miR-146a	>dre-miR-146a	MIMAT0001843	3e-07	42.2
34	TCAGTGCATTACAGAACTTTG	21	8.63	miR-148	>dre-miR-148	MIMAT0001845	3e-06	38.7
35	AAGTTCTGTGATACACTCAGACT	23	30.17	miR-148b*/miR-148b-5p	>mmu-miR-148b*	MIMAT0017036	0.0001	33.4
36	TCAGTGCATAACAGAACTTTG	21	9.22	miR-152	>fru-miR-152	MIMAT0003103	3e-06	38.7
37	AAGTTCTGTGATACACTCGGACT	23	8.9	miR-152*/miR-152-5p	>mmu-miR-152*	MIMAT0016991	0.0001	33.4
38	TAGCAGCACGGAATGGTTTGTG	22	244.15	miR-15a	>fru-miR-15a	MIMAT0003105	8e-07	40.5
39	TAGCAGCACATCATGTTTTGTA	22	22.83	miR-15b	>dre-miR-15b	MIMAT0001773	3e-05	35.2
39	TAGCAGCGCATCATGGTTTGAA	22	56.64	miR-15b	>fru-miR-15b	MIMAT0003085	9e-06	36.9
40	TAGCAGCACGTAAATATTGGC	21	12.49	miR-16	>hsa-miR-16	MIMAT0000069	3e-06	38.7
41	CTCTCATGATGTCTTGCACTG	21	18.59	miR-1681	>gga-miR-1681	MIMAT0007568	0.058	24.5
42	TAGCAGCACGTAAATATTGG	20	58.25	miR-16a	>bta-miR-16a	MIMAT0009242	9e-06	36.9
43	TAGCAGCACGTAAATATTGGAG	22	129.52	miR-16b	>dre-miR-16b	MIMAT0001775	8e-07	40.5
44	CAAAGTGCTTACAGTGCAGGTA	22	25.78	miR-17-5p	>age-miR-17-5p	MIMAT0002672	8e-07	40.5
45	TAAGGTGCATCTAGTGCAGA	20	6.27	miR-18	>age-miR-18	MIMAT0002674	9e-06	36.9
46	AACATTCAACGCTGTCGGTGAGT	23	194.58	miR-181a	>bta-miR-181a	MIMAT0003543	3e-07	42.2
47	AACATTCATTGCTGTCGGTGG	21	13.56	miR-181b	>bta-miR-181b	MIMAT0003793	3e-06	38.7
47	AACATTCATTGCTGTCGGTGGGT	23	12.59	miR-181b	>hsa-miR-181b	MIMAT0000257	3e-07	42.2
48	TGATATGTTTGATATATTAGGTT	23	23.9	miR-190	>hsa-miR-190	MIMAT0000458	9e-07	40.5
49	ATGACCTATGAATTGACAGCCAT	23	61.47	miR-192	>bta-miR-192	MIMAT0003820	3e-06	38.7
49	ATGACCTATGAATTGACAGCC	21	30.55	miR-192	>dre-miR-192	MIMAT0001275	3e-06	38.7
50	AACTGGCCTACAAAGTCCCAGT	22	10.29	miR-193a-3p	>hsa-miR-193a-3p	MIMAT0000459	8e-07	40.5
51	TGTAACAGCATCTCCATATGG	21	6860.71	miR-194	>age-miR-194	MIMAT0002737	0.001	29.8
51	TGTAACAGCATCTCCATATGGA	22	131.83	miR-194	>hsa-miR-194	MIMAT0000460	0.0004	31.6
52	CCCAGTGTTCAGACTACCTGTTC	23	18.54	miR-199	>dre-miR-199	MIMAT0001277	3e-07	42.2
53	ACAGTAGTCTGCACATTGGTT	21	381.44	miR-199a-3p	>hsa-miR-199a-3p	MIMAT0000232	3e-06	38.7
54	CCCAGTGTTCAGACTACCTGTT	22	38.42	miR-199a-5p	>bta-miR-199a-5p	MIMAT0003544	8e-07	40.5
55	CAGTAGTCTGCACATTGGTT	20	17.2	miR-199b-3p	>hsa-miR-199b-3p	MIMAT0004563	9e-06	36.9
56	TGTGCAAATCTATGCAAAACTG	22	6.86	miR-19a	>age-miR-19a	MIMAT0002675	8e-07	40.5
56	TGTGCAAATCTATGCAAAGCTG	22	6.59	miR-19a	>tgu-miR-19a	MIMAT0014611	9e-06	36.9
57	GCTAGTTTTGCATAGTTGCACT	22	31.83	miR-19a*/miR-19a-5p	>dre-miR-19a*	MIMAT0003398	3e-06	38.7
58	TGTGCAAATCCATGCAAAACTG	22	32.31	miR-19b	>age-miR-19b	MIMAT0002677	8e-07	40.5
59	TGTGCAAACCCATGCAAAACTG	22	9.97	miR-19d	>dre-miR-19d	MIMAT0001785	8e-07	40.5
60	TAAAGTGCTTATAGTGCAGGTA	22	414.82	miR-20	>age-miR-20	MIMAT0002676	8e-07	40.5
61	TAACACTGTCTGGTAACGATGTT	23	84.94	miR-200a	>bta-miR-200a	MIMAT0003822	3e-07	42.2
61	TAACACTGTCTGGTAACGATG	21	22.72	miR-200a	>hsa-miR-200a	MIMAT0000682	3e-06	38.7
62	TCCTTCATTCCACCGGAGTCTGA	23	16.4	miR-205	>age-miR-205	MIMAT0002542	9e-07	40.5
63	TAAAGTGCTTATAGTGCAGGTAG	23	329.19	miR-20a	>hsa-miR-20a	MIMAT0000075	3e-07	42.2
64	TAGCTTATCAGACTGGTGTTGG	22	813.68	miR-21	>dre-miR-21	MIMAT0001787	8e-07	40.5
65	CTGTGCGTGTGACAGCGGCTAA	22	13.13	miR-210	>dre-miR-210	MIMAT0001281	8e-07	40.5
65	CTGTGCGTGTGACAGCGGCT	20	7.13	miR-210	>hsa-miR-210	MIMAT0000267	9e-06	36.9
66	AAGCCACTGACTAACGCACATT	22	7.82	miR-210*	>dre-miR-210*	MIMAT0003392	3e-06	38.7
67	AAATCTCAGCTGGCAACTGTG	21	26.58	miR-216a	>fru-miR-216a	MIMAT0002973	3e-06	38.7
68	TAATCTCTGCAGGCAACTGTG	21	127.27	miR-216b	>csa-miR-216b	MIMAT0006135	3e-06	38.7
69	AGCTACATTGTCTGCTGGGTT	21	10.29	miR-221	>bta-miR-221	MIMAT0003529	3e-06	38.7
69	AGCTACATTGTCTGCTGGGTTT	22	87.88	miR-221	>hsa-miR-221	MIMAT0000278	8e-07	40.5
70	AGCTACATCTGGCTACTGGGTCT	23	8.9	miR-222	>age-miR-222	MIMAT0002587	3e-07	42.2
70	AGCTACATCTGGCTACTGGGT	21	8.95	miR-222	>hsa-miR-222	MIMAT0000279	3e-06	38.7
71	TGTCAGTTTGTCAAATACCCCA	22	6.64	miR-223	>hsa-miR-223	MIMAT0000280	8e-07	40.5
72	AAGCTGCCAGCTGAAGAACTGT	22	103.16	miR-22a	>dre-miR-22a	MIMAT0001788	8e-07	40.5
73	ATCACATTGCCAGGGATTTCC	21	53	miR-23a	>age-miR-23a	MIMAT0002741	3e-06	38.7
73	ATCACATTGCCAGGGATTTCCA	22	114.79	miR-23a	>bta-miR-23a	MIMAT0003827	8e-07	40.5
74	ATCACATTGCCAGGGATTACC	21	8.25	miR-23b	>hsa-miR-23b	MIMAT0000418	3e-06	38.7
75	TGGCTCAGTTCAGCAGGAACAG	22	453.3	miR-24-3p	>bta-miR-24-3p	MIMAT0003840	8e-07	40.5
76	NCCCTGGTGGTCTAGTGGTT	20	9.97	miR-2476	>bta-miR-2476	MIMAT0012067	0.004	28.1
76	TCCCTGGTGGTCTAGTGGTT	20	300.47	miR-2476	>ssc-miR-2476	MIMAT0020599	0.001	29.8
77	CATTGCACTTGTCTCGGTCTGA	22	38.15	miR-25	>hsa-miR-25	MIMAT0000081	8e-07	40.5
78	TTCAAGTAATCCAGGATAGG	20	221.91	miR-26a	>bta-miR-26a	MIMAT0003516	9e-06	36.9
78	TTCAAGTAATCCAGGATAGGCT	22	777.51	miR-26a	>hsa-miR-26a	MIMAT0000082	8e-07	40.5
79	TTCAAGTAATCCAGGATAGGTT	22	832.01	miR-26b	>dre-miR-26b	MIMAT0001795	8e-07	40.5
80	TTCACAGTGGTTAAGTTCTGC	21	98.39	miR-27c	>dre-miR-27c	MIMAT0001798	3e-06	38.7
81	TAGCACCATTTGAAATCGGTGTT	23	699.43	miR-29b	>bta-miR-29b	MIMAT0003828	1e-05	36.9
81	TAGCACCATTTGAAATCAGTGTT	23	198.28	miR-29b	>hsa-miR-29b	MIMAT0000100	3e-07	42.2
82	TAGCACCATTTGAAATCGGTGT	22	48.39	miR-29c	>hsa-miR-29c	MIMAT0000681	9e-06	36.9
83	CTTTCAGTCGGATGTTTGCAG	21	8.84	miR-30a*/miR-30a-3p	>hsa-miR-30a*	MIMAT0000088	3e-06	38.7
84	TGTAAACATCCTACACTCAGCT	22	6.97	miR-30b	>hsa-miR-30b	MIMAT0000420	8e-07	40.5
85	TGTAAACATCCCCGACTGGAAGC	23	13.29	miR-30d	>bta-miR-30d	MIMAT0003533	3e-07	42.2
85	TGTAAACATCCCCGACTGGAAG	22	30.6	miR-30d	>hsa-miR-30d	MIMAT0000245	8e-07	40.5
86	TGTAAACATCCTTGACTGGAAG	22	43.46	miR-30e	>hsa-miR-30e	MIMAT0000692	8e-07	40.5
87	TGTAAACATCCTTGACTGGAAGC	23	17.42	miR-30e-5p	>bta-miR-30e-5p	MIMAT0003799	3e-07	42.2
88	TCCAGCATCAGTGATTTTGTT	21	48.77	miR-338-3p	>hsa-miR-338-3p	MIMAT0000763	3e-06	38.7
89	GTGCATTGTAGTTGCATTGCA	21	67.09	miR-33a	>hsa-miR-33a	MIMAT0000091	3e-06	38.7
90	TAATACTGTCTGGTAATGCCGT	22	6.7	miR-429	>bta-miR-429	MIMAT0009315	8e-07	40.5
91	AAACCGTTACCATTACTGAGTTT	23	91.85	miR-451	>bta-miR-451	MIMAT0009323	3e-07	42.2
91	AAACCGTTACCATTACTGAGT	21	80.38	miR-451	>hsa-miR-451	MIMAT0001631	3e-06	38.7
92	CCTGCATTGTACACACTGTGC	21	6.27	miR-460-5p	>dre-miR-460-5p	MIMAT0001887	3e-06	38.7
93	TAACGGAACCCATAATGCAGCTG	23	20.31	miR-462	>dre-miR-462	MIMAT0001855	9e-07	40.5
94	TTAAGACTTGCAGTGATGTTTA	22	6.54	miR-499	>dre-miR-499	MIMAT0003749	8e-07	40.5
95	TTAAGACTTGCAGTGATGTTT	21	6.06	miR-499-5p	>hsa-miR-499-5p	MIMAT0002870	3e-06	38.7
96	TTTTGCAGAAACGTTTCAGATT	22	84.35	miR-722	>dre-miR-722	MIMAT0003748	8e-07	40.5
97	AATGACACGTTTTCTCCCGGATT	23	15.81	miR-731	>dre-miR-731	MIMAT0003761	9e-07	40.5
98	GCCCGGATGAGCTTCGGTGG	20	8.52	miR-749	>sme-miR-749	MIMAT0004016	0.051	24.5
99	TATTGCACTTGTCCCGGCCTGT	22	23.74	miR-92	>age-miR-92	MIMAT0002678	8e-07	40.5
100	CTCTCGTGATGTCTTGCACTG	21	78.61	miR-924	>hsa-miR-924	MIMAT0004974	0.058	24.5
101	AAAAGTGCTGTTTGTGCAGGT	21	32.85	miR-93	>dre-miR-93	MIMAT0001810	3e-06	38.7
102	TTTGGCACTAGCACATTTTTGCT	23	38.85	miR-96	>hsa-miR-96	MIMAT0000095	3e-07	42.2
103	TCCTCGTTTGTATAGTGGTA	20	6.75	miR-993	>aga-miR-993	MIMAT0010103	0.051	24.5
