# Supplementary material for: Identification and Expression Profiling of MicroRNAs in the Brain, Liver and Gonads of Marine Medaka (Oryzias melastigma) and in Response to Hypoxia
Source: PLoS One. 2014 Oct 28;9(10):e110698. doi: 10.1371/journal.pone.0110698 (PMC4211694; doi:10.1371/journal.pone.0110698)
Supplement: Table S6 — Annotated miRNA sequences and expression levels in female ovary. (XLSX) [file pone.0110698.s008.xlsx]

## Sheet: S6. Female Ovary
MiRNA No.	Canonical Sequence	Canonical Seq length	Total RPM	miRNA Annotation	MiRBase miRNA	MiRBase Accession	E-Value	Score
1	TGAGGTAGTAGGTTGTATAGTT	22	3563.29	let-7a	>bfl-let-7a	MIMAT0009462	8e-07	40.5
2	TGAGGTAGTAGGTTGTGTGGTT	22	726.82	let-7b	>hsa-let-7b	MIMAT0000063	8e-07	40.5
3	TGAGGTAGTAGGTTGTATGGTT	22	44.91	let-7c	>hsa-let-7c	MIMAT0000064	8e-07	40.5
4	TGAGGTAGTTGGTTGTATGGTT	22	239.1	let-7d	>dre-let-7d	MIMAT0001762	8e-07	40.5
5	TGAGGTAGTAGATTGAATAGTT	22	245.96	let-7e	>dre-let-7e	MIMAT0001763	8e-07	40.5
5	TGAGGTAGGAGTTTGTATAGTT	22	12.19	let-7e	>hsa-let-7e	MIMAT0000066	3e-05	35.2
6	TGAGGTAGTAGTTTGTATAGTT	22	1570.9	let-7g	>dre-let-7g	MIMAT0001765	8e-07	40.5
7	TGAGGTAGTAAGTTGTGTTGTT	22	157.19	let-7h	>dre-let-7h	MIMAT0001766	8e-07	40.5
8	TGAGGTAGTAGTTTGTGCTGTT	22	151.59	let-7i	>hsa-let-7i	MIMAT0000415	8e-07	40.5
9	TGAGGTAGTTGTTTGTACAGTT	22	158.41	let-7j	>dre-let-7j	MIMAT0003015	8e-07	40.5
10	TGGAATGTAAAGAAGTATGTAT	22	100.61	miR-1	>hsa-miR-1	MIMAT0000416	8e-07	40.5
11	AACCCGTAGATCCGAACTTGTG	22	95.89	miR-100	>aae-miR-100	MIMAT0014291	8e-07	40.5
11	AACCCGTAGATCCGAACTTGTGT	23	14.24	miR-100	>bfl-miR-100	MIMAT0009481	3e-07	42.2
12	CAAGCTCGTATCTATAGGTATG	22	60.64	miR-100*/miR-100-3p	>hsa-miR-100*	MIMAT0004512	3e-05	35.2
13	TAAAGTGCTTACAGTGCAGGTA	22	34.03	miR-106a	>age-miR-106a	MIMAT0002796	3e-06	38.7
14	TACCCTGTAGAACCGAATTTGT	22	25.16	miR-10b	>hsa-miR-10b	MIMAT0000254	8e-07	40.5
15	TCCCTGAGACCCTAACTTGTGA	22	96.55	miR-125*/miR-125-3p	>aae-miR-125*	MIMAT0014259	8e-07	40.5
16	TCCCTGAGACCCTTAACCTGTG	22	20.84	miR-125a	>dre-miR-125a	MIMAT0001820	8e-07	40.5
17	TCGTACCGTGAGTAATAATGCA	22	93.27	miR-126	>hsa-miR-126	MIMAT0000445	3e-06	38.7
18	CATTATTACTTTTGGTACGCG	21	13.06	miR-126*/miR-126-5p	>hsa-miR-126*	MIMAT0000444	3e-06	38.7
19	TCACAGTGAACCGGTCTCTTT	21	12.54	miR-128	>age-miR-128	MIMAT0002233	3e-06	38.7
20	AGTGCAATTTTAAAAGGGCATT	22	78.77	miR-130a	>hsa-miR-130a	MIMAT0000425	0.0001	33.4
21	CAGTGCAATATTAAAAGGGCATT	23	49.54	miR-130c	>dre-miR-130c	MIMAT0001828	9e-07	40.5
22	ATCTCAGGTTCGTCAGCCCATG	22	75.58	miR-1388	>dre-miR-1388	MIMAT0011293	8e-07	40.5
23	TCTACAGTGCATGTGTCTCCAG	22	11.62	miR-139	>oan-miR-139	MIMAT0006904	8e-07	40.5
23	TCTACAGTGCATGTGTCTCCAGT	23	82.22	miR-139	>tgu-miR-139	MIMAT0014500	3e-07	42.2
24	CAGTGGTTTTACCCTATGGTA	21	16.69	miR-140-5p	>hsa-miR-140-5p	MIMAT0000431	3e-06	38.7
25	TGTAGTGTTTCCTACTTTATGG	22	61.16	miR-142-3p	>hsa-miR-142-3p	MIMAT0000434	8e-07	40.5
26	TGAGATGAAGCACTGTAGCTC	21	1044.47	miR-143	>hsa-miR-143	MIMAT0000435	3e-06	38.7
27	CTACAGTATAGATGATGTACTAT	23	16.56	miR-144	>bta-miR-144	MIMAT0009234	3e-06	38.7
27	CTACAGTATAGATGATGTACT	21	28.09	miR-144	>gga-miR-144	MIMAT0003776	3e-06	38.7
28	GTCCAGTTTTCCCAGGAATCCCT	23	523.89	miR-145	>hsa-miR-145	MIMAT0000437	3e-07	42.2
29	TGAGAACTGAATTCCATAGATGG	23	399.08	miR-146a	>dre-miR-146a	MIMAT0001843	3e-07	42.2
30	AAGTTCTGTGATACACTCAGACT	23	14.9	miR-148b*/miR-148b-5p	>mmu-miR-148b*	MIMAT0017036	0.0001	33.4
31	AAGTTCTGTGATACACTCGGACT	23	10.31	miR-152*/miR-152-5p	>mmu-miR-152*	MIMAT0016991	0.0001	33.4
32	TTGCATAGTCACAAAAGTGATC	22	22.94	miR-153	>hsa-miR-153	MIMAT0000439	8e-07	40.5
33	TAGCAGCACGGAATGGTTTGTG	22	437.31	miR-15a	>fru-miR-15a	MIMAT0003105	8e-07	40.5
34	TAGCAGCACATCATGTTTTGTA	22	129.97	miR-15b	>dre-miR-15b	MIMAT0001773	3e-05	35.2
34	TAGCAGCGCATCATGGTTTGA	21	401.35	miR-15b	>fru-miR-15b	MIMAT0003085	1e-05	36.9
35	TAGCAGCACGTAAATATTGGC	21	152.34	miR-16	>hsa-miR-16	MIMAT0000069	3e-06	38.7
35	TAGCAGCACGTAAATATTGGAGT	23	18.35	miR-16	>pma-miR-16	MIMAT0019381	3e-07	42.2
36	GCTTGAGTAGCTCAGTTGGTAG	22	11.27	miR-1692	>gga-miR-1692	MIMAT0007584	0.001	29.8
37	TAGCAGCACGTAAATATTGG	20	122.24	miR-16a	>bta-miR-16a	MIMAT0009242	9e-06	36.9
38	TAGCAGCACGTAAATATTGGAG	22	421.41	miR-16b	>dre-miR-16b	MIMAT0001775	8e-07	40.5
39	CAAAGTGCTTACAGTGCAGGTA	22	68.28	miR-17-5p	>age-miR-17-5p	MIMAT0002672	8e-07	40.5
40	TAAGGTGCATCTAGTGCAGATA	22	12.19	miR-18	>age-miR-18	MIMAT0002674	8e-07	40.5
41	AACATTCAACGCTGTCGGTGAGT	23	323.85	miR-181a	>bta-miR-181a	MIMAT0003543	3e-07	42.2
42	AACATTCATTGCTGTCGGTGGGT	23	19.27	miR-181b	>hsa-miR-181b	MIMAT0000257	3e-07	42.2
43	TGCCTACTGAACTGGTATCAGT	22	52.73	miR-189	>fru-miR-189	MIMAT0003384	8e-07	40.5
44	TGATATGTTTGATATATTAGGTT	23	15.64	miR-190	>hsa-miR-190	MIMAT0000458	9e-07	40.5
45	AACTGGCCTACAAAGTCCCAGT	22	67.58	miR-193a-3p	>hsa-miR-193a-3p	MIMAT0000459	8e-07	40.5
46	TGTAACAGCATCTCCATATGG	21	117.34	miR-194	>age-miR-194	MIMAT0002737	0.001	29.8
47	TAGGTAGTTTCATGTTGTTGG	21	15.64	miR-196	>age-miR-196	MIMAT0002525	3e-06	38.7
48	TAGGTAGTTTCATGTTGTTGGG	22	46.88	miR-196a	>hsa-miR-196a	MIMAT0000226	8e-07	40.5
49	TACAGTAGTCTGCACATTGGTT	22	19.13	miR-199*/miR-199-3p	>dre-miR-199*	MIMAT0003155	8e-07	40.5
50	ACAGTAGTCTGCACATTGGTT	21	206.99	miR-199a-3p	>hsa-miR-199a-3p	MIMAT0000232	3e-06	38.7
51	CCCAGTGTTCAGACTACCTGTT	22	10.75	miR-199a-5p	>bta-miR-199a-5p	MIMAT0003544	8e-07	40.5
52	GCTAGTTTTGCATAGTTGCACT	22	88.64	miR-19a*/miR-19a-5p	>dre-miR-19a*	MIMAT0003398	3e-06	38.7
53	TGTGCAAATCCATGCAAAACTG	22	13.63	miR-19b	>age-miR-19b	MIMAT0002677	8e-07	40.5
54	TAAAGTGCTTATAGTGCAGGTA	22	342.86	miR-20	>age-miR-20	MIMAT0002676	8e-07	40.5
55	TAACACTGTCTGGTAACGATGTT	23	45.22	miR-200a	>bta-miR-200a	MIMAT0003822	3e-07	42.2
55	TAACACTGTCTGGTAACGATG	21	16.43	miR-200a	>hsa-miR-200a	MIMAT0000682	3e-06	38.7
56	AAAGAGGCATAAGGCATGGGA	21	244.87	miR-202	>dre-miR-202	MIMAT0001864	0.001	29.8
57	TTTCCTATGCATATACTTCTTT	22	307.91	miR-202*/miR-202-5p	>gga-miR-202*	MIMAT0003354	8e-07	40.5
57	TTCCTATGCATATACTTCTTTGA	23	1972.08	miR-202*/miR-202-5p	>hsa-miR-202*	MIMAT0002810	9e-07	40.5
58	TCCTTCATTCCACCGGAGTCTGA	23	12.14	miR-205	>age-miR-205	MIMAT0002542	9e-07	40.5
59	TGGAATGTAAGGAAGTGTGTGG	22	12.32	miR-206	>hsa-miR-206	MIMAT0000462	8e-07	40.5
60	TAAAGTGCTTATAGTGCAGGTAG	23	396.37	miR-20a	>hsa-miR-20a	MIMAT0000075	3e-07	42.2
61	TAGCTTATCAGACTGGTGTTGG	22	1902	miR-21	>dre-miR-21	MIMAT0001787	8e-07	40.5
62	CTGTGCGTGTGACAGCGGCTAA	22	51.16	miR-210	>dre-miR-210	MIMAT0001281	8e-07	40.5
63	AAGCCACTGACTAACGCACATT	22	13.28	miR-210*/miR-210-5p	>dre-miR-210*	MIMAT0003392	3e-06	38.7
64	ACAGCAGGCACAGACAGGCAG	21	51.59	miR-214	>age-miR-214	MIMAT0002551	3e-06	38.7
65	GCCTATCTACACTTGCTGTGC	21	15.68	miR-214*/miR-214-5p	>hsa-miR-214*	MIMAT0004564	0.0001	33.4
66	AAATCTCAGCTGGCAACTGTG	21	190.3	miR-216a	>fru-miR-216a	MIMAT0002973	3e-06	38.7
67	TAATCTCTGCAGGCAACTGTG	21	933.99	miR-216b	>csa-miR-216b	MIMAT0006135	3e-06	38.7
68	TACTGCATCAGGAACTGATTGGC	23	145.17	miR-217	>hsa-miR-217	MIMAT0000274	9e-07	40.5
69	AGCTACATTGTCTGCTGGGTTT	22	35.34	miR-221	>hsa-miR-221	MIMAT0000278	8e-07	40.5
70	TGTCAGTTTGTCAAATACCCCA	22	57.89	miR-223	>hsa-miR-223	MIMAT0000280	8e-07	40.5
71	AAGCTGCCAGCTGAAGAACTGT	22	116.47	miR-22a	>dre-miR-22a	MIMAT0001788	8e-07	40.5
72	ATCACATTGCCAGGGATTTCC	21	80.21	miR-23a	>age-miR-23a	MIMAT0002741	3e-06	38.7
72	ATCACATTGCCAGGGATTTCCA	22	298.47	miR-23a	>bta-miR-23a	MIMAT0003827	8e-07	40.5
73	TGGCTCAGTTCAGCAGGAACCG	22	688.73	miR-24-3p	>bta-miR-24-3p	MIMAT0003840	9e-06	36.9
74	TCCCTGGTGGTCTAGTGGTT	20	443.95	miR-2476	>ssc-miR-2476	MIMAT0020599	0.001	29.8
75	CATTGCACTTGTCTCGGTCTGA	22	158.5	miR-25	>hsa-miR-25	MIMAT0000081	8e-07	40.5
76	TTCAAGTAATCCAGGATAGG	20	218.92	miR-26a	>bta-miR-26a	MIMAT0003516	9e-06	36.9
76	TTCAAGTAATCCAGGATAGGCT	22	921.49	miR-26a	>hsa-miR-26a	MIMAT0000082	8e-07	40.5
77	TTCAAGTAATCCAGGATAGGTT	22	891.78	miR-26b	>dre-miR-26b	MIMAT0001795	8e-07	40.5
78	TTCACAGTGGCTAAGTTCCGC	21	21.67	miR-27a	>hsa-miR-27a	MIMAT0000084	3e-06	38.7
79	TTCACAGTGGTTAAGTTCTGC	21	82.74	miR-27c	>dre-miR-27c	MIMAT0001798	3e-06	38.7
80	TTCACAGTGGCTAAGTTCAGT	21	88.64	miR-27e	>dre-miR-27e	MIMAT0001800	3e-06	38.7
81	TAGCACCATTTGAAATCGGTGTT	23	187.85	miR-29b	>bta-miR-29b	MIMAT0003828	1e-05	36.9
81	TAGCACCATTTGAAATCAGTGTT	23	105.94	miR-29b	>hsa-miR-29b	MIMAT0000100	3e-07	42.2
82	CTTTCAGTCGGATGTTTGCAGT	22	10.44	miR-30a*/miR-30a-3p	>hsa-miR-30a*	MIMAT0000088	3e-06	38.7
83	TGTAAACATCCTACACTCTCGGC	23	23.02	miR-30c	>fru-miR-30c	MIMAT0003022	9e-07	40.5
84	TGTAAACATCCCCGACTGGAAGC	23	11.58	miR-30d	>bta-miR-30d	MIMAT0003533	3e-07	42.2
84	TGTAAACATCCCCGACTGGAAG	22	19.66	miR-30d	>hsa-miR-30d	MIMAT0000245	8e-07	40.5
85	TGTAAACATCCTTGACTGGAAG	22	13.06	miR-30e	>hsa-miR-30e	MIMAT0000692	8e-07	40.5
86	TGTAAACATCCTTGACTGGAAGC	23	12.89	miR-30e-5p	>bta-miR-30e-5p	MIMAT0003799	3e-07	42.2
87	TCCAGCATCAGTGATTTTGTT	21	85.71	miR-338-3p	>hsa-miR-338-3p	MIMAT0000763	3e-06	38.7
88	GTGCATTGTAGTTGCATTGCA	21	11.58	miR-33a	>hsa-miR-33a	MIMAT0000091	3e-06	38.7
89	AAACCGTTACCATTACTGAGTTT	23	35.3	miR-451	>bta-miR-451	MIMAT0009323	3e-07	42.2
89	AAACCGTTACCATTACTGAGT	21	64.79	miR-451	>hsa-miR-451	MIMAT0001631	3e-06	38.7
90	AAGCAGCACATCATTACTGGTA	22	12.76	miR-457a	>dre-miR-457a	MIMAT0001883	0.004	28.1
91	CCTGCATTGTACACACTGTGC	21	10.79	miR-460-5p	>dre-miR-460-5p	MIMAT0001887	3e-06	38.7
92	CTCGCTTCTGGCGTCAAGCGCC	22	11.66	miR-5102	>mmu-miR-5102	MIMAT0020609	0.051	24.5
93	TGGAAGACTAGTGATTTTGTTG	22	20.18	miR-7	>aae-miR-7	MIMAT0014290	8e-07	40.5
94	TCCTCATTGTGCATGCTGTGTG	22	10.83	miR-730	>dre-miR-730	MIMAT0003760	8e-07	40.5
95	AATGACACGTTTTCTCCCGGATT	23	13.85	miR-731	>dre-miR-731	MIMAT0003761	9e-07	40.5
96	TATTGCACTTGTCCCGGCCTGT	22	67.32	miR-92	>age-miR-92	MIMAT0002678	8e-07	40.5
97	CTCTCGTGATGTCTTGCACTG	21	48.45	miR-924	>hsa-miR-924	MIMAT0004974	0.058	24.5
98	AAAAGTGCTGTTTGTGCAGGT	21	35.91	miR-93	>dre-miR-93	MIMAT0001810	3e-06	38.7
99	TTTGGCACTAGCACATTTTTGCT	23	12.8	miR-96	>hsa-miR-96	MIMAT0000095	3e-07	42.2
100	AACCCGTAGATCCGATCTTGT	21	22.72	miR-99a	>hsa-miR-99a	MIMAT0000097	3e-06	38.7
