# Supplementary material for: Identification and Expression Profiling of MicroRNAs in the Brain, Liver and Gonads of Marine Medaka (Oryzias melastigma) and in Response to Hypoxia
Source: PLoS One. 2014 Oct 28;9(10):e110698. doi: 10.1371/journal.pone.0110698 (PMC4211694; doi:10.1371/journal.pone.0110698)
Supplement: Table S7 — Annotated miRNA sequences and expression levels in male testis. (XLSX) [file pone.0110698.s009.xlsx]

## Sheet: S7. Male Testis
MiRNA No.	Canonical Sequence	Canonical Seq length	Total RPM	miRNA Annotation	MiRBase miRNA	MiRBase Accession	E-Value	Score
1	TGAGGTAGTAGGTTGTATAGTT	22	2351.31	let-7a	>bfl-let-7a	MIMAT0009462	8e-07	40.5
2	TGAGGTAGTAGGTTGTGTGGTT	22	397.5	let-7b	>hsa-let-7b	MIMAT0000063	8e-07	40.5
3	TGAGGTAGTAGGTTGTATGGTT	22	38.89	let-7c	>hsa-let-7c	MIMAT0000064	8e-07	40.5
4	TGAGGTAGTTGGTTGTATGGTT	22	226.16	let-7d	>dre-let-7d	MIMAT0001762	8e-07	40.5
5	TGAGGTAGTAGATTGAATAGTT	22	456.16	let-7e	>dre-let-7e	MIMAT0001763	8e-07	40.5
6	TGAGGTAGTAGTTTGTATAGTT	22	715.42	let-7g	>dre-let-7g	MIMAT0001765	8e-07	40.5
7	TGAGGTAGTAAGTTGTGTTGTT	22	85.73	let-7h	>dre-let-7h	MIMAT0001766	8e-07	40.5
8	TGAGGTAGTAGTTTGTGCTGTT	22	53.77	let-7i	>hsa-let-7i	MIMAT0000415	8e-07	40.5
9	TGAGGTAGTTGTTTGTACAGTT	22	59.76	let-7j	>dre-let-7j	MIMAT0003015	8e-07	40.5
10	TGGAATGTAAAGAAGTATGTAT	22	79.15	miR-1	>hsa-miR-1	MIMAT0000416	8e-07	40.5
11	AACCCGTAGATCCGAACTTGTG	22	73.31	miR-100	>aae-miR-100	MIMAT0014291	8e-07	40.5
12	CAAGCTCGTATCTATAGGTATG	22	26.63	miR-100*/miR-100-3p	>hsa-miR-100*	MIMAT0004512	3e-05	35.2
13	TACCCTGTAGAACCGAATTTGT	22	76.95	miR-10b	>hsa-miR-10b	MIMAT0000254	8e-07	40.5
14	TCCCTGAGACCCTAACTTGTGA	22	65.17	miR-125*/miR-125-3p	>aae-miR-125*	MIMAT0014259	8e-07	40.5
15	TCCCTGAGACCCTTAACCTGTG	22	11.44	miR-125a	>dre-miR-125a	MIMAT0001820	8e-07	40.5
16	TCGTACCGTGAGTAATAATGCA	22	71.12	miR-126	>hsa-miR-126	MIMAT0000445	3e-06	38.7
17	CATTATTACTTTTGGTACGCG	21	11.28	miR-126*/miR-126-5p	>hsa-miR-126*	MIMAT0000444	3e-06	38.7
18	TCACAGTGAACCGGTCTCTTT	21	10.34	miR-128	>age-miR-128	MIMAT0002233	3e-06	38.7
19	AGTGCAATTTTAAAAGGGCATT	22	68.57	miR-130a	>hsa-miR-130a	MIMAT0000425	0.0001	33.4
20	CAGTGCAATATTAAAAGGGCATT	23	52.44	miR-130c	>dre-miR-130c	MIMAT0001828	9e-07	40.5
21	TATGGCTTTCTATTCCTATGTG	22	40.49	miR-135c	>dre-miR-135c	MIMAT0001833	8e-07	40.5
22	ATCTCAGGTTCGTCAGCCCATG	22	52.01	miR-1388	>dre-miR-1388	MIMAT0011293	8e-07	40.5
23	TCTACAGTGCATGTGTCTCCAGT	23	33.6	miR-139	>tgu-miR-139	MIMAT0014500	3e-07	42.2
24	TGTAGTGTTTCCTACTTTATGG	22	45.39	miR-142-3p	>hsa-miR-142-3p	MIMAT0000434	8e-07	40.5
25	TGAGATGAAGCACTGTAGCTC	21	1249.47	miR-143	>hsa-miR-143	MIMAT0000435	3e-06	38.7
26	GTCCAGTTTTCCCAGGAATCCCT	23	548.19	miR-145	>hsa-miR-145	MIMAT0000437	3e-07	42.2
27	TGAGAACTGAATTCCATAGATGG	23	69.43	miR-146a	>dre-miR-146a	MIMAT0001843	3e-07	42.2
28	AAGTTCTGTGATACACTCAGACT	23	19.03	miR-148b*/miR-148b-5p	>mmu-miR-148b*	MIMAT0017036	0.0001	33.4
29	TAGCAGCACGGAATGGTTTGTG	22	356.96	miR-15a	>fru-miR-15a	MIMAT0003105	8e-07	40.5
30	TAGCAGCACATCATGTTTTGTA	22	115.06	miR-15b	>dre-miR-15b	MIMAT0001773	3e-05	35.2
30	TAGCAGCGCATCATGGTTTGA	21	111.53	miR-15b	>fru-miR-15b	MIMAT0003085	1e-05	36.9
31	TAGCAGCACGTAAATATTGGC	21	79.97	miR-16	>hsa-miR-16	MIMAT0000069	3e-06	38.7
31	TAGCAGCACGTAAATATTGGAGT	23	19.39	miR-16	>pma-miR-16	MIMAT0019381	3e-07	42.2
32	CTCTCATGATGTCTTGCACTG	21	13.51	miR-1681	>gga-miR-1681	MIMAT0007568	0.058	24.5
33	TAGCAGCACGTAAATATTGG	20	90.97	miR-16a	>bta-miR-16a	MIMAT0009242	9e-06	36.9
34	TAGCAGCACGTAAATATTGGAG	22	418.18	miR-16b	>dre-miR-16b	MIMAT0001775	8e-07	40.5
35	CAAAGTGCTTACAGTGCAGGTA	22	17.39	miR-17-5p	>age-miR-17-5p	MIMAT0002672	8e-07	40.5
36	AACATTCAACGCTGTCGGTGAGT	23	130.92	miR-181a	>bta-miR-181a	MIMAT0003543	3e-07	42.2
37	TGCCTACTGAACTGGTATCAGT	22	10.42	miR-189	>fru-miR-189	MIMAT0003384	8e-07	40.5
38	AACTGGCCTACAAAGTCCCAGT	22	63.91	miR-193a-3p	>hsa-miR-193a-3p	MIMAT0000459	8e-07	40.5
39	TGTAACAGCATCTCCATATGG	21	26.87	miR-194	>age-miR-194	MIMAT0002737	0.001	29.8
40	TAGGTAGTTTCATGTTGTTGG	21	25.53	miR-196	>age-miR-196	MIMAT0002525	3e-06	38.7
41	TAGGTAGTTTCATGTTGTTGGG	22	68.93	miR-196a	>hsa-miR-196a	MIMAT0000226	8e-07	40.5
42	TACAGTAGTCTGCACATTGGTT	22	15.78	miR-199*/miR-199-3p	>dre-miR-199*	MIMAT0003155	8e-07	40.5
43	ACAGTAGTCTGCACATTGGTT	21	158.26	miR-199a-3p	>hsa-miR-199a-3p	MIMAT0000232	3e-06	38.7
44	CCCAGTGTTCAGACTACCTGTT	22	13.04	miR-199a-5p	>bta-miR-199a-5p	MIMAT0003544	8e-07	40.5
45	GCTAGTTTTGCATAGTTGCACT	22	18.76	miR-19a*/miR-19a-5p	>dre-miR-19a*	MIMAT0003398	3e-06	38.7
46	TGTGCAAATCCATGCAAAACTG	22	23.65	miR-19b	>age-miR-19b	MIMAT0002677	8e-07	40.5
47	TAAAGTGCTTATAGTGCAGGTA	22	115.65	miR-20	>age-miR-20	MIMAT0002676	8e-07	40.5
48	TAACACTGTCTGGTAACGATGTT	23	23.77	miR-200a	>bta-miR-200a	MIMAT0003822	3e-07	42.2
49	AAAGAGGCATAAGGCATGGGA	21	53.77	miR-202	>dre-miR-202	MIMAT0001864	0.001	29.8
50	TTTCCTATGCATATACTTCTTT	22	180.93	miR-202*/miR-202-5p	>gga-miR-202*	MIMAT0003354	8e-07	40.5
50	TTCCTATGCATATACTTCTTT	21	1075.2	miR-202*/miR-202-5p	>hsa-miR-202*	MIMAT0002810	3e-06	38.7
51	TTCCCTTTGTCATCCTATGCCT	22	38.54	miR-204	>bta-miR-204	MIMAT0004338	8e-07	40.5
52	TAAAGTGCTTATAGTGCAGGTAG	23	110.87	miR-20a	>hsa-miR-20a	MIMAT0000075	3e-07	42.2
53	TAGCTTATCAGACTGGTGTTGG	22	800.91	miR-21	>dre-miR-21	MIMAT0001787	8e-07	40.5
54	CTGTGCGTGTGACAGCGGCTAA	22	13.16	miR-210	>dre-miR-210	MIMAT0001281	8e-07	40.5
55	ACAGCAGGCACAGACAGGCAG	21	34.19	miR-214	>age-miR-214	MIMAT0002551	3e-06	38.7
56	GCCTATCTACACTTGCTGTGC	21	13.9	miR-214*/miR-214-5p	>hsa-miR-214*	MIMAT0004564	0.0001	33.4
57	AAATCTCAGCTGGCAACTGTG	21	238.26	miR-216a	>fru-miR-216a	MIMAT0002973	3e-06	38.7
58	TAATCTCTGCAGGCAACTGTG	21	939.11	miR-216b	>csa-miR-216b	MIMAT0006135	3e-06	38.7
59	TACTGCATCAGGAACTGATTGGC	23	208.27	miR-217	>hsa-miR-217	MIMAT0000274	9e-07	40.5
60	AACAGTAAGAGTTTATGTGCTG	22	35.52	miR-2184	>dre-miR-2184	MIMAT0011288	3e-06	38.7
61	AGCTACATTGTCTGCTGGGTTT	22	16.92	miR-221	>hsa-miR-221	MIMAT0000278	8e-07	40.5
62	AAGCTGCCAGCTGAAGAACTGT	22	102.92	miR-22a	>dre-miR-22a	MIMAT0001788	8e-07	40.5
63	ATCACATTGCCAGGGATTTCC	21	27.73	miR-23a	>age-miR-23a	MIMAT0002741	3e-06	38.7
63	ATCACATTGCCAGGGATTTCCA	22	40.69	miR-23a	>bta-miR-23a	MIMAT0003827	8e-07	40.5
64	TGGCTCAGTTCAGCAGGAACCG	22	181.48	miR-24-3p	>bta-miR-24-3p	MIMAT0003840	9e-06	36.9
65	TCCCTGGTGGTCTAGTGGTT	20	894	miR-2476	>ssc-miR-2476	MIMAT0020599	0.001	29.8
66	CATTGCACTTGTCTCGGTCTGA	22	28.2	miR-25	>hsa-miR-25	MIMAT0000081	8e-07	40.5
67	TTCAAGTAATCCAGGATAGG	20	101.04	miR-26a	>bta-miR-26a	MIMAT0003516	9e-06	36.9
67	TTCAAGTAATCCAGGATAGGCT	22	409.29	miR-26a	>hsa-miR-26a	MIMAT0000082	8e-07	40.5
68	TTCAAGTAATCCAGGATAGGTT	22	285.34	miR-26b	>dre-miR-26b	MIMAT0001795	8e-07	40.5
69	TTCACAGTGGTTAAGTTCTGC	21	28.75	miR-27c	>dre-miR-27c	MIMAT0001798	3e-06	38.7
70	TTCACAGTGGCTAAGTTCAGT	21	46.33	miR-27e	>dre-miR-27e	MIMAT0001800	3e-06	38.7
71	TGATCTCACATTATTTATAGG	21	46.37	miR-2895	>bta-miR-2895	MIMAT0013853	0.058	24.5
72	TAGCACCATTTGAAATCGGTGTT	23	562.65	miR-29b	>bta-miR-29b	MIMAT0003828	1e-05	36.9
72	TAGCACCATTTGAAATCAGTGTT	23	92.85	miR-29b	>hsa-miR-29b	MIMAT0000100	3e-07	42.2
73	CTTTCAGTCGGATGTTTGCAGT	22	10.57	miR-30a*/miR-30a-3p	>hsa-miR-30a*	MIMAT0000088	3e-06	38.7
74	TGTAAACATCCTTGACTGGAAG	22	14.29	miR-30e	>hsa-miR-30e	MIMAT0000692	8e-07	40.5
75	TCCAGCATCAGTGATTTTGTT	21	102.1	miR-338-3p	>hsa-miR-338-3p	MIMAT0000763	3e-06	38.7
76	AAACCGTTACCATTACTGAGTTT	23	13.86	miR-451	>bta-miR-451	MIMAT0009323	3e-07	42.2
77	AAGCAGCACATCATTACTGGTA	22	16.8	miR-457a	>dre-miR-457a	MIMAT0001883	0.004	28.1
78	CCTGCATTGTACACACTGTGC	21	17.27	miR-460-5p	>dre-miR-460-5p	MIMAT0001887	3e-06	38.7
79	TCTGTGTTCCTGGAGCAGGAATC	23	10.22	miR-4682	>hsa-miR-4682	MIMAT0019767	0.058	24.5
80	TGGAAGACTAGTGATTTTGTTG	22	601.38	miR-7	>aae-miR-7	MIMAT0014290	8e-07	40.5
81	TATTGCACTTGTCCCGGCCTGT	22	45.23	miR-92	>age-miR-92	MIMAT0002678	8e-07	40.5
82	CTCTCGTGATGTCTTGCACTG	21	50.68	miR-924	>hsa-miR-924	MIMAT0004974	0.058	24.5
83	AACCCGTAGATCCGATCTTGT	21	11.04	miR-99a	>hsa-miR-99a	MIMAT0000097	3e-06	38.7
