# Supplementary material for: Identification and Expression Profiling of MicroRNAs in the Brain, Liver and Gonads of Marine Medaka (Oryzias melastigma) and in Response to Hypoxia
Source: PLoS One. 2014 Oct 28;9(10):e110698. doi: 10.1371/journal.pone.0110698 (PMC4211694; doi:10.1371/journal.pone.0110698)
Supplement: Table S8 — Total conserved miRNAs identified in O. melastigma. (XLSX) [file pone.0110698.s010.xlsx]

## Sheet: S8. Total Conserved miRNAs
Family No.	Family	MiRNA No.	Female Brain	Male Brain	Female Liver	Male Liver	Ovary	Testis
1	Let-7	1	let-7	let-7
		2	let-7a	let-7a	let-7a	let-7a	let-7a	let-7a
		3	let-7a-1*/let-7a-1-3p	let-7a-1*/let-7a-1-3p
		4		let-7a-2*/let-7a-2-3p
		5	let-7b	let-7b	let-7b	let-7b	let-7b	let-7b
		6	let-7c	let-7c			let-7c	let-7c
		7	let-7d	let-7d	let-7d	let-7d	let-7d	let-7d
		8	let-7e	let-7e	let-7e	let-7e	let-7e	let-7e
		9	let-7g	let-7g	let-7g	let-7g	let-7g	let-7g
		10	let-7h	let-7h	let-7h	let-7h	let-7h	let-7h
		11	let-7i	let-7i	let-7i	let-7i	let-7i	let-7i
		12	let-7i*/let-7i-3p	let-7i*/let-7i-3p
		13	let-7j	let-7j	let-7j	let-7j	let-7j	let-7j
2	miR-1	14	miR-1	miR-1			miR-1	miR-1
		15	miR-206	miR-206			miR-206
3	miR-7	16	miR-7	miR-7	miR-7		miR-7	miR-7
		17	miR-7-1*/miR-7-1-3p	miR-7-1*/miR-7-1-3p
4	miR-9	18	miR-9a	miR-9a
		19	miR-9a*/miR-9a-3p	miR-9a*/miR-9a-3p
		20	miR-9*/ miR-9-3p	miR-9*/ miR-9-3p
5	miR-10	21	miR-10b	miR-10b			miR-10b	miR-10b
		22	miR-10c	miR-10c	miR-10c	miR-10c
		23	miR-10d	miR-10d
6	miR-15	24	miR-15a	miR-15a	miR-15a	miR-15a	miR-15a	miR-15a
		25	miR-15b	miR-15b	miR-15b	miR-15b	miR-15b	miR-15b
		26	miR-16	miR-16	miR-16	miR-16	miR-16	miR-16
		27	miR-16a	miR-16a	miR-16a	miR-16a	miR-16a	miR-16a
		28	miR-16b	miR-16b	miR-16b	miR-16b	miR-16b	miR-16b
		29	miR-457a	miR-457a			miR-457a	miR-457a
7	miR-17	30		miR-17*/miR-17-3p
		31	miR-17-5p	miR-17-5p	miR-17-5p	miR-17-5p	miR-17-5p	miR-17-5p
		32	miR-18	miR-18		miR-18	miR-18
		33	miR-18a	miR-18a
		34	miR-20	miR-20	miR-20	miR-20	miR-20	miR-20
		35	miR-20a	miR-20a	miR-20a	miR-20a	miR-20a	miR-20a
		36	miR-20b
		37	miR-93	miR-93	miR-93	miR-93	miR-93
		38	miR-106	miR-106
		39	miR-106a	miR-106a	miR-106a	miR-106a	miR-106a
8	miR-19	40	miR-19a	miR-19a	miR-19a	miR-19a
		41	miR-19a*/miR-19a-5p	miR-19a*/miR-19a-5p	miR-19a*/miR-19a-5p	miR-19a*/miR-19a-5p	miR-19a*/miR-19a-5p	miR-19a*/miR-19a-5p
		42	miR-19b	miR-19b	miR-19b	miR-19b	miR-19b	miR-19b
		43	miR-19d	miR-19d	miR-19d	miR-19d
9	miR-21	44	miR-21	miR-21	miR-21	miR-21	miR-21	miR-21
10	miR-22	45	miR-22*/miR-22-5p	miR-22*/miR-22-5p
		46	miR-22a	miR-22a	miR-22a	miR-22a	miR-22a	miR-22a
		47	miR-22b	miR-22b
11	miR-23	48	miR-23a	miR-23a	miR-23a	miR-23a	miR-23a	miR-23a
		49	miR-23b	miR-23b	miR-23b	miR-23b
		50	miR-23b-3p	miR-23b-3p
12	miR-24	51	miR-24-1*/miR-24-1-5p	miR-24-1*/miR-24-1-5p
		52	miR-24-3p	miR-24-3p	miR-24-3p	miR-24-3p	miR-24-3p	miR-24-3p
13	miR-25	53	miR-25	miR-25	miR-25	miR-25	miR-25	miR-25
		54	miR-92	miR-92	miR-92	miR-92	miR-92	miR-92
		55	miR-92a	miR-92a
14	miR-26	56	miR-26a	miR-26a	miR-26a	miR-26a	miR-26a	miR-26a
		57	miR-26b	miR-26b	miR-26b	miR-26b	miR-26b	miR-26b
15	miR-27	58					miR-27a
		59	miR-27b	miR-27b
		60	miR-27b*/miR-27b-5p	miR-27b*/miR-27b-5p
		61	miR-27c	miR-27c	miR-27c	miR-27c	miR-27c	miR-27c
		62	miR-27e	miR-27e			miR-27e	miR-27e
16	miR-29	63	miR-29b	miR-29b	miR-29b	miR-29b	miR-29b	miR-29b
		64	miR-29c	miR-29c	miR-29c	miR-29c
17	miR-30	65	miR-30a*/miR-30a-3p	miR-30a*/miR-30a-3p	miR-30a*/miR-30a-3p	miR-30a*/miR-30a-3p	miR-30a*/miR-30a-3p	miR-30a*/miR-30a-3p
		66	miR-30b	miR-30b		miR-30b
		67	miR-30c	miR-30c			miR-30c
		68	miR-30d	miR-30d	miR-30d	miR-30d	miR-30d
		69	miR-30e	miR-30e	miR-30e	miR-30e	miR-30e	miR-30e
		70	miR-30e-5p	miR-30e-5p	miR-30e-5p	miR-30e-5p	miR-30e-5p
18	miR-33	71	miR-33a	miR-33a	miR-33a	miR-33a	miR-33a
19	miR-34	72	miR-34a	miR-34a
20	miR-83	73	miR-83
21	miR-96	74	miR-96	miR-96	miR-96	miR-96	miR-96
22	miR-99	75	miR-99a	miR-99a			miR-99a	miR-99a
		76	miR-99*/miR-99-3p	miR-99*/miR-99-3p
		77	miR-100	miR-100	miR-100	miR-100	miR-100	miR-100
		78	miR-100*/miR-100-3p	miR-100*/miR-100-3p	miR-100*/miR-100-3p	miR-100*/miR-100-3p	miR-100*/miR-100-3p	miR-100*/miR-100-3p
23	miR-101	79	miR-101	miR-101	miR-101	miR-101
		80	miR-101b	miR-101b	miR-101b	miR-101b
		81	miR-101b*/miR-101b-5p	miR-101b*/miR-101b-5p	miR-101b*/miR-101b-5p	miR-101b*/miR-101b-5p
24	miR-103	82	miR-103	miR-103	miR-103	miR-103
		83	miR-107	miR-107	miR-107	miR-107
25	miR-122	84			miR-122	miR-122
		85			miR-122*/miR-122-3p	miR-122*/miR-122-3p
26	miR-124	86	miR-124	miR-124
		87	miR-124*/miR-124-5p
		88	miR-124a	miR-124a
		89		miR-124-3p
27	miR-125	90	miR-125*/miR-125-3p	miR-125*/miR-125-3p	miR-125*/miR-125-3p	miR-125*/miR-125-3p	miR-125*/miR-125-3p	miR-125*/miR-125-3p
		91	miR-125a	miR-125a			miR-125a	miR-125a
		92	miR-125b-1*/miR-125b-1-3p	miR-125b-1*/miR-125b-1-3p
28	miR-126	93	miR-126	miR-126	miR-126	miR-126	miR-126	miR-126
		94	miR-126*/miR-126-5p	miR-126*/miR-126-5p	miR-126*/miR-126-5p	miR-126*/miR-126-5p	miR-126*/miR-126-5p	miR-126*/miR-126-5p
29	miR-128	95	miR-128	miR-128	miR-128	miR-128	miR-128	miR-128
30	miR-129	96	miR-129*/miR-129-1-3p	miR-129*/miR-129-1-3p
		97	miR-129-3p	miR-129-3p
		98	miR-129-5p	miR-129-5p
31	miR-130	99	miR-130a	miR-130a	miR-130a	miR-130a	miR-130a	miR-130a
		100	miR-130b	miR-130b
		101	miR-130c	miR-130c		miR-130c	miR-130c	miR-130c
32	miR-132	102	miR-132	miR-132
		103	miR-132*/miR-132-5p	miR-132*/miR-132-5p
		104	miR-212	miR-212
33	miR-133	105	miR-133
34	miR-135	106	miR-135	miR-135
		107	miR-135b	miR-135b
		108	miR-135c	miR-135c				miR-135c
35	miR-137	109	miR-137	miR-137
		110	miR-137*/miR-137-5p	miR-137*/miR-137-5p
		111	miR-137b	miR-137b
36	miR-138	112	miR-138	miR-138
		113	miR-138-1*/miR-138-1-3p	miR-138-1*/miR-138-1-3p
		114	miR-138-2*/miR-138-2-3p	miR-138-2*/miR-138-2-3p
		115	miR-138b	miR-138b
37	miR-139	116	miR-139	miR-139	miR-139	miR-139	miR-139	miR-139
38	miR-140	117	miR-140-5p	miR-140-5p	miR-140-5p	miR-140-5p	miR-140-5p
39	miR-142	118	miR-142-3p	miR-142-3p	miR-142-3p	miR-142-3p	miR-142-3p	miR-142-3p
		119	miR-142-5p	miR-142-5p
40	miR-143	120	miR-143	miR-143	miR-143	miR-143	miR-143	miR-143
41	miR-144	121	miR-144	miR-144	miR-144	miR-144	miR-144
		122	miR-144*/miR-144-5p	miR-144*/miR-144-5p	miR-144*/miR-144-5p
42	miR-145	123	miR-145	miR-145		miR-145	miR-145	miR-145
43	miR-146	124	miR-146a	miR-146a	miR-146a	miR-146a	miR-146a	miR-146a
44	miR-148	125			miR-148	miR-148
		126		miR-148b*/miR-148b-5p	miR-148b*/miR-148b-5p	miR-148b*/miR-148b-5p	miR-148b*/miR-148b-5p	miR-148b*/miR-148b-5p
		127	miR-152	miR-152	miR-152	miR-152
		128	miR-152*/miR-152-5p	miR-152*/miR-152-5p	miR-152*/miR-152-5p	miR-152*/miR-152-5p	miR-152*/miR-152-5p
45	miR-150	129	miR-150	miR-150
46	miR-153	130	miR-153	miR-153			miR-153
		131	miR-153*/miR-153-5p	miR-153*/miR-153-5p
		132	miR-153b	miR-153b
47	miR-181	133	miR-181a	miR-181a	miR-181a	miR-181a	miR-181a	miR-181a
		134	miR-181a*/miR181a-3p	miR-181a*/miR181a-3p
		135	miR-181b	miR-181b	miR-181b	miR-181b	miR-181b
48	mir-182	136	miR-182	miR-182
49	miR-183	137	miR-183	miR-183
50	miR-184	138	miR-184
51	miR-187	139	miR-187	miR-187
52	miR-189	140	miR-189	miR-189			miR-189	miR-189
53	miR-190	141	miR-190	miR-190	miR-190	miR-190	miR-190
		142	miR-190a*/miR-190a-3p	miR-190a*/miR-190a-3p
54	miR-192	143			miR-192	miR-192
55	miR-193	144	miR-193a-3p	miR-193a-3p		miR-193a-3p	miR-193a-3p	miR-193a-3p
56	miR-194	145	miR-194		miR-194	miR-194	miR-194	miR-194
57	miR-196	146					miR-196	miR-196
		147					miR-196a	miR-196a
58	miR-199	148			miR-199	miR-199
		149	miR-199*/miR-199-3p	miR-199*/miR-199-3p			miR-199*/miR-199-3p	miR-199*/miR-199-3p
		150	miR-199a-3p	miR-199a-3p	miR-199a-3p	miR-199a-3p	miR-199a-3p	miR-199a-3p
		151	miR-199a-5p	miR-199a-5p	miR-199a-5p	miR-199a-5p	miR-199a-5p	miR-199a-5p
		152				miR-199b-3p
59	miR-200	153	miR-200a	miR-200a	miR-200a	miR-200a	miR-200a	miR-200a
		154	miR-200b	miR-200b
		155	miR-429	miR-429		miR-429
60	miR-202	156					miR-202	miR-202
		157					miR-202*/miR-202-5p	miR-202*/miR-202-5p
61	miR-203	158	miR-203a
		159	miR-203b*/miR-203b-5p	miR-203b*/miR-203b-5p
62	miR-204	160	miR-204	miR-204				miR-204
63	miR-205	161	miR-205	miR-205	miR-205	miR-205	miR-205
		162	miR-205a
64	miR-210	163	miR-210	miR-210	miR-210	miR-210	miR-210	miR-210
		164	miR-210*/miR-210-5p	miR-210*/miR-210-5p		miR-210*/miR-210-5p	miR-210*/miR-210-5p
65	miR-214	165		miR-214			miR-214	miR-214
		166		miR-214*/miR-214-5p			miR-214*/miR-214-5p	miR-214*/miR-214-5p
66	miR-216	167	miR-216	miR-216
		168	miR-216a	miR-216a	miR-216a	miR-216a	miR-216a	miR-216a
		169	miR-216b	miR-216b	miR-216b	miR-216b	miR-216b	miR-216b
67	miR-217	170	miR-217	miR-217			miR-217	miR-217
68	miR-218	171	miR-218	miR-218
		172	miR-218b	miR-218b
69	miR-219	173	miR-219	miR-219
		174	miR-219-2-3p	miR-219-2-3p
70	miR-221	175	miR-221	miR-221	miR-221	miR-221	miR-221	miR-221
		176	miR-221*/miR-221-5p	miR-221*/miR-221-5p
		177	miR-222	miR-222		miR-222
		178	miR-222a*/miR-222a-5p	miR-222a*/miR-222a-5p
71	miR-223	179	miR-223	miR-223		miR-223	miR-223
72	miR-301	180	miR-301a	miR-301a
		181	miR-301c	miR-301c
73	miR-365	182	miR-365	miR-365
74	miR-375	183	miR-375	miR-375
75	miR-451	184	miR-451	miR-451	miR-451	miR-451	miR-451	miR-451
76	miR-454	185	miR-454	miR-454
77	miR-455	186	miR-455	miR-455
78	miR-456	187	miR-456	miR-456
79	miR-458	188	miR-458	miR-458
80	miR-460	189	miR-460-5p	miR-460-5p	miR-460-5p	miR-460-5p	miR-460-5p	miR-460-5p
		190	miR-460b-3p	miR-460b-3p
81	miR-462	191		miR-462		miR-462
82	miR-489	192	miR-489	miR-489
83	miR-499	193	miR-499	miR-499		miR-499
		194	miR-499-5p	miR-499-5p		miR-499-5p
84	miR-722	195	miR-722	miR-722	miR-722	miR-722
85	miR-723	196	miR-723	miR-723
86	miR-724	197	miR-724	miR-724
87	miR-725	198	miR-725
88	miR-727	199	miR-727	miR-727
		200	miR-727*/miR-727-5p	miR-727*/miR-727-5p
89	miR-728	201	miR-728	miR-728
90	miR-730	202	miR-730	miR-730			miR-730
91	miR-731	203	miR-731	miR-731		miR-731	miR-731
92	miR-734	204	miR-734	miR-734
93	miR-737	205	miR-737	miR-737
94	miR-749	206				miR-749
95	miR-924	207	miR-924	miR-924	miR-924	miR-924	miR-924	miR-924
96	miR-962	208	miR-962-3p
97	miR-993	209	miR-993		miR-993	miR-993
98	miR-338	210	miR-338	miR-338
		211	miR-338-3p	miR-338-3p	miR-338-3p	miR-338-3p	miR-338-3p	miR-338-3p
99	miR-1388	212	miR-1388	miR-1388	miR-1388	miR-1388	miR-1388	miR-1388
100	miR-1681	213	miR-1681	miR-1681	miR-1681	miR-1681		miR-1681
101	miR-1692	214					miR-1692
102	miR-2184	215						miR-2184
103	miR-2187	216	miR-2187	miR-2187
104	miR-2188	217	miR-2188*/miR-2188-3p	miR-2188*/miR-2188-3p
		218	miR-2188	miR-2188
105	miR-2476	219	miR-2476	miR-2476	miR-2476	miR-2476	miR-2476	miR-2476
106	miR-2895	220						miR-2895
107	miR-4682	221						miR-4682
108	miR-4448	222			miR-4448
109	miR-5102	223		miR-5102			miR-5102
