# Supplementary material for: Identification and Expression Profiling of MicroRNAs in the Brain, Liver and Gonads of Marine Medaka (Oryzias melastigma) and in Response to Hypoxia
Source: PLoS One. 2014 Oct 28;9(10):e110698. doi: 10.1371/journal.pone.0110698 (PMC4211694; doi:10.1371/journal.pone.0110698)
Supplement: Table S9 — MiRNAs common to all O. melastigma tissues. (XLSX) [file pone.0110698.s011.xlsx]

## Sheet: S9. miRNAs Common to all tissue
Family No.	Family	MiRNA No.	Identified O.melastigma miRNA
1	Let-7	1	let-7a
		2	let-7b
		3	let-7d
		4	let-7e
		5	let-7g
		6	let-7h
		7	let-7i
		8	let-7j
2	miR-99	9	miR-100
		10	miR-100*/miR-100-3p
3	miR-125	11	miR-125*/miR-125-3p
4	miR-126	12	miR-126
		13	miR-126*/miR-126-5p
5	miR-128	14	miR-128
6	miR-130	15	miR-130a
7	miR-139	16	miR-139
8	miR-142	17	miR-142-3p
9	miR-143	18	miR-143
10	miR-146	19	miR-146a
11	miR-15	20	miR-15a
		21	miR-15b
		22	miR-16
		23	miR-16a
		24	miR-16b
12	miR-17	25	miR-20
		26	miR-20a
		27	miR-17-5p
13	miR-19	28	miR-19a*/miR-19a-5p
		29	miR-19b
14	miR-21	30	miR-21
15	miR-22	31	miR-22a
16	miR-23	32	miR-23a
17	miR-24	33	miR-24-3p
18	miR-25	34	miR-25
		35	miR-92
19	miR-26	36	miR-26a
		37	miR-26b
20	miR-27	38	miR-27c
21	miR-29	39	miR-29b
22	miR-30	40	miR-30a*/miR-30a-3p
		41	miR-30e
23	miR-181	42	miR-181a
24	miR-199	43	miR-199a-3p
		44	miR-199a-5p
25	miR-200	45	miR-200a
26	miR-210	46	miR-210
27	miR-216	47	miR-216a
		48	miR-216b
28	miR-221	49	miR-221
29	miR-451	50	miR-451
30	miR-460	51	miR-460-5p
31	miR-924	52	miR-924
32	miR-338	53	miR-338-3p
33	miR-1388	54	miR-1388
34	miR-2476	55	miR-2476
