# Supplementary material for: Identification and Expression Profiling of MicroRNAs in the Brain, Liver and Gonads of Marine Medaka (Oryzias melastigma) and in Response to Hypoxia
Source: PLoS One. 2014 Oct 28;9(10):e110698. doi: 10.1371/journal.pone.0110698 (PMC4211694; doi:10.1371/journal.pone.0110698)
Supplement: Table S10 — Highly conserved miRNAs identified in O. melastigma. (XLSX) [file pone.0110698.s012.xlsx]

## Sheet: S10. Species Conservation
Family	O.melastigma miRNA	Sequence	Species Conservation
Let-7	let-7a	UGAGGUAGUAGGUUGUAUAGUU	cel, dme, hsa, mmu, dre, fru, tni, ola
	let-7b	UGAGGUAGUAGGUUGUGUGGUU	hsa, mmu, dre, fru, tni, ola
	let-7c	UGAGGUAGUAGGUUGUAUGGUU	hsa, mmu, dre, ola
	let-7d	UGAGGUAGUUGGUUGUAUGGUU	hsa, mmu, dre, fru, tni
	let-7e	UGAGGUAGUAGAUUGAAUAGUU	hsa, mmu, dre, fru, tni, ola
	let-7g	UGAGGUAGUAGUUUGUAUAGUU	hsa, mmu, dre, fru, tni, ola
	let-7h	UGAGGUAGUAAGUUGUGUUGUU	dre, fru, tni
	let-7i	UGAGGUAGUAGUUUGUGCUGUU	hsa, mmu, dre, fru, tni
	let-7j	UGAGGUAGUUGUUUGUACAGUU	dre, fru, tni
miR-1	miR-1	UGGAAUGUAAAGAAGUAUGUAU	cel, dme, hsa, mmu, dre, fru, tni, ola
	miR-206	UGGAAUGUAAGGAAGUGUGUGG	hsa, mmu, dre, ola
miR-7	miR-7	UGGAAGACUAGUGAUUUUGUUG	dme, hsa, mmu, dre, fru, tni, ola
miR-9	miR-9a	UCUUUGGUUAUCUAGCUGUAUG	dme, hsa, ola
	miR-9*/miR-9-3p	AUAAAGCUAGAUAACCGAAAGU	hsa, mmu, dre
miR-10	miR-10b	UACCCUGUAGAACCGAAUUUGU	hsa, mmu, dre, fru, tni, ola
	miR-10c	UACCCUGUAGAUCCGGAUUUGU	dre, fru, tni
	miR-10d	UACCCUGUAGAACCGAAUGUGU	dre, fru, tni, ola
miR-15	miR-15a	UAGCAGCACGGAAUGGUUUGUG	hsa, mmu, dre, fru, tni, ola
	miR-15b	UAGCAGCACAUCAUGUUUUGUA	hsa, mmu, dre, fru, tni
	miR-16	UAGCAGCACGUAAAUAUUGGC	hsa, mmu, dre, fru, tni, ola
	miR-16a	UAGCAGCACGUAAAUAUUGG	hsa, mmu, dre, fru, tni, ola
	miR-16b	UAGCAGCACGUAAAUAUUGGAG	dre
	miR-457a	AAGCAGCACAUCAUUACUGGUA	dre
miR-17	miR-17-5p	CAAAGUGCUUACAGUGCAGGUA	hsa, mmu, dre, fru, tni
	miR-18a	UAAGGUGCAUCUAGUGCAGAUAG	hsa, mmu, dre
	miR-20a	UAAAGUGCUUAUAGUGCAGGUAG	hsa, mmu, dre, ola
	miR-20b	AAAAGUGCUCACAGUGCAGAUA	hsa, mmu, dre
	miR-93	AAAAGUGCUGUUUGUGCAGGU	hsa, mmu, dre
	miR-106a	UAAAGUGCUUACAGUGCAGGUA	hsa, mmu, ola
miR-19	miR-19a	UGUGCAAAUCUAUGCAAAACUG	hsa, mmu, dre, fru, tni, ola
	miR-19b	UGUGCAAAUCCAUGCAAAACUG	hsa, mmu, dre, fru, tni, ola,
	miR-19d	UGUGCAAACCCAUGCAAAACUG	dre, ola
miR-21	miR-21	UAGCUUAUCAGACUGGUGUUGG	hsa, mmu, dre, fru, tni, ola
	miR-22a	AAGCUGCCAGCUGAAGAACUGU	hsa, mmu, dre, fru, tni, ola
	miR-22b	AAGCUGCCAGUUGAAGAGCUGU	dre, fru, tni
miR-23	miR-23a	AUCACAUUGCCAGGGAUUUCCA	hsa, mmu, dre, fru, tni, ola
	miR-23b	AUCACAUUGCCAGGGAUUACC	hsa, mmu, dre, fru, tni, ola
miR-24	miR-24-3p	UGGCUCAGUUCAGCAGGAACAG	hsa, mmu, dre, fru, tni, ola
miR-25	miR-25	CAUUGCACUUGUCUCGGUCUGA	hsa, mmu, dre, fru, tni
	miR-92a	UAUUGCACUUGUCCCGGCCUCC	dme, hsa, mmu, dre, fru, tni, ola
miR-26	miR-26a	UUCAAGUAAUCCAGGAUAGGCU	hsa, mmu, dre
	miR-26b	UUCAAGUAAUCCAGGAUAGGUU	hsa, mmu, dre
miR-27	miR-27a	UUCACAGUGGCUAAGUUCCGC	hsa, mmu, dre, ola
	miR-27b	UUCACAGUGGCUAAGUUCUGCA	hsa, mmu, dre, fru, tni, ola
	miR-27c	UUCACAGUGGUUAAGUUCUGC	dre, fru, tni, ola
	miR-27e	UUCACAGUGGCUAAGUUCAGU	dre, fru, tni
miR-29	miR-29b	UAGCACCAUUUGAAAUCAGUGU	hsa, mmu, dre, fru, tni, ola
	miR-29c	UAGCACCAUUUGAAAUCGGUUA	hsa, mmu, ola
miR-30	miR-30a	CUUUCAGUCGGAUGUUUGCAG	hsa, mmu, dre, ola
	miR-30b	UGUAAACAUCCUACACUCAGCU	hsa, mmu, dre, fru, tni
	miR-30c	UGUAAACAUCCUACACUCUCA	hsa, mmu, dre, fru, tni, ola
	miR-30d	UGUAAACAUCCCCGACUGGAAG	hsa, mmu, dre, fru, tni, ola
	miR-30e	UGUAAACAUCCUUGACUGGAAG	hsa, mmu, dre, ola
miR-33	miR-33a	GUGCAUUGUAGUUGCAUUGCA	hsa
miR-34	miR-34a	UGGCAGUGUCUUAGCUGGUUGU	hsa, mmu, dre
miR-83	miR-83	UAGCACCACAUGAAUUCAGUGU	cel
miR-96	miR-96	UUUGGCACUAGCACAUUUUUGCU	hsa, mmu, dre, fru, tni
miR-99	miR-99a	AACCCGUAGAUCCGAUCUUGU	hsa, mmu
	miR-100	AACCCGUAGAUCCGAACUUGUG	dme, hsa, mmu, dre, fru, tni, ola
miR-101	miR-101	UACAGUACUGUGAUAACUGAAG	hsa, mmu, dre, fru, tni, ola
	miR-101b	UACAGUACUAUGAUAACUGAAG	mmu, dre, fru, tni, ola
miR-103	miR-103	AGCAGCAUUGUACAGGGCUAUG	hsa, mmu, dre, fru, tni, ola
	miR-107	AGCAGCAUUGUACAGGGCUAUC	hsa, mmu, dre, fru, tni, ola
miR-122	miR-122	UGGAGUGUGACAAUGGUGUUUG	hsa, mmu, dre, fru, tni, ola
miR-124	miR-124	UAAGGCACGCGGUGAAUGCCA	cel, dme, hsa, mmu, dre, fru, tni, ola
miR-125	miR-125a	UCCCUGAGACCCUUAACCUGUG	hsa, mmu, dre, fru, tni, ola
miR-126	miR-126	UCGUACCGUGAGUAAUAAUGCA	hsa, mmu, dre, fru, tni, ola
miR-128	miR-128	UCACAGUGAACCGGUCUCUUU	hsa, mmu, dre, fru, tni, ola
miR-129	miR-129-5p	CUUUUUGCGGUCUGGGCUUGC	hsa, mmu, dre, fru, tni
miR-130	miR-130a	CAGUGCAAUUUUAAAAGGGCAUU	hsa, mmu, dre
	miR-130b	CAGUGCAACCAUGAAAGGGCAUU	hsa, mmu, dre
	miR-130c	CAGUGCAAUAUUAAAAGGGCAUU	dre, ola
miR-132	miR-132	UAACAGUCUACAGCCAUGGUCGU	hsa, mmu, dre, fru, tni, ola
	miR-212	UAACAGUCUACAGUCAUGGCU	hsa, mmu, dre, fru, tni
miR-133	miR-133	UUGGUCCCCUUCAACCAGCUGU	dme, hsa, mmu, dre, fru, tni, ola
miR-135	miR-135	UAUGGCUUUUUAUUCCUAUGUGA	hsa, mmu, dre, fru, tni, ola
	miR-135b	UAUGGCUUUUUAUUCCUAUCUG	hsa, mmu, dre, fru, tni, ola
	miR-135c	UAUGGCUUUCUAUUCCUAUGUG	dre
miR-137	miR-137	UUAUUGCUUAAGAAUACGCGUA	dme, hsa, mmu, dre, fru, tni, ola
miR-138	miR-138	AGCUGGUGUUGUGAAUCAGGCC	hsa, mmu, dre, fru, tni, ola
miR-139	miR-139	UCUACAGUGCAUGUGUCUCCAGU	hsa, mmu, dre, ola
miR-140	miR-140-5p	CAGUGGUUUUACCCUAUGGUA	hsa, mmu, dre, fru, tni, ola
miR-142	miR-142-3p	UGUAGUGUUUCCUACUUUAUGG	hsa, mmu, dre
	miR-142-5p	CAUAAAGUAGAAAGCACUACU	hsa, mmu, dre, fru, tni
miR-143	miR-143	UGAGAUGAAGCACUGUAGCUC	hsa, mmu, dre, ola
miR-144	miR-144	UACAGUAUAGAUGAUGUACU	hsa, mmu, dre, fru, tni
miR-145	miR-145	GUCCAGUUUUCCCAGGAAUCCCU	hsa, mmu, dre, ola
miR-146	miR-146a	UGAGAACUGAAUUCCAUAGAUGG	hsa, mmu, dre, ola
miR-148	miR-148	UCAGUGCAUUACAGAACUUUG	hsa, mmu, dre, fru, tni, ola
	miR-152	UCAGUGCAUAACAGAACUUUG	hsa, mmu, dre, fru, tni, ola
miR-150	miR-150	ACUCCCAAUCCUUGUACCAGUG	hsa, mmu, dre, ola
miR-153	miR-153	UUGCAUAGUCACAAAAGUGAUC	hsa, mmu, dre, fru, tni
miR-181	miR-181a	AACAUUCAACGCUGUCGGUGAGU	hsa, mmu, dre, fru, tni, ola
	miR-181b	AACAUUCAUUGCUGUCGGUGGGU	hsa, mmu, dre, fru, tni, ola
mir-182	miR-182	UUUGGCAAUGGUAGAACUCACA	hsa, mmu, dre, ola
miR-183	miR-183	UAUGGCACUGGUAGAAUUCACU	hsa, mmu, dre, fru, tni, ola
miR-184	miR-184	UGGACGGAGAACUGAUAAGGG	dme, hsa, mmu, dre, fru, tni, ola
miR-187	miR-187	UCGUGUCUUGUGUUGCAGCCA	hsa, mmu, dre, fru, tni, ola
miR-190	miR-190	UGAUAUGUUUGAUAUAUUAGG	dme, hsa, mmu, dre, fru, tni, ola
miR-192	miR-192	AUGACCUAUGAAUUGACAGCC	hsa, mmu, dre, fru, tni, ola
miR-193	miR-193a-3p	AACUGGCCUACAAAGUCCCAGU	hsa, dre, fru, tni, ola
miR-194	miR-194	UGUAACAGCAUCUCCAUAUGG	hsa, mmu, dre, fru, tni, ola
miR-196	miR-196a	UAGGUAGUUUCAUGUUGUUGGG	hsa, mmu, dre, fru, tni, ola
miR-199	miR-199a-3p	ACAGUAGUCUGCACAUUGGUU	hsa, mmu, dre, ola
	miR-199a-5p	CCCAGUGUUCAGACUACCUGUU	hsa, mmu, dre, fru, tni, ola
miR-200	miR-200a	UAACACUGUCUGGUAACGAUGUU	hsa, mmu, dre, fru, tni, ola
	miR-200b	UAAUACUGCCUGGUAAUGAUG	hsa, mmu, dre, fru, tni, ola
	miR-429	UAAUACUGUCUGGUAAUGCCGU	hsa, mmu, dre, fru, tni
miR-202	miR-202	AAAGAGGCAUAAGGCAUGGGA	hsa, mmu, dre, fru, tni
miR-203	miR-203a	GUGAAAUGUUUAGGACCACUUG	hsa, mmu, dre, fru, tni, ola
miR-204	miR-204	UUCCCUUUGUCAUCCUAUGCCUU	hsa, mmu, dre, fru, tni, ola
miR-205	miR-205	UCCUUCAUUCCACCGGAGUCUGA	hsa, mmu, dre, fru, tni, ola
miR-210	miR-210	CUGUGCGUGUGACAGCGGCUAA	dme, hsa, mmu, dre, fru, tni, ola
miR-214	miR-214	ACAGCAGGCACAGACAGGCAG	hsa, mmu, dre, fru, tni, ola
miR-216	miR-216a	AAAUCUCAGCUGGCAACUGUG	hsa, mmu, dre, fru,tni
	miR-216b	UAAUCUCUGCAGGCAACUGUG	hsa, mmu, dre, fru, tni
miR-217	miR-217	UACUGCAUCAGGAACUGAUUGGC	hsa, mmu, dre, fru, tni
miR-218	miR-218	UUGUGCUUGAUCUAACCAUG	hsa, mmu, dre, fru, tni, ola
miR-219	miR-219	UGAUUGUCCAAACGCAAUUCUU	dme, hsa, mmu, dre, fri, tni
	miR-219-2-3p	AGAAUUGUGUAUGGACAUCUGU	hsa, mmu
miR-221	miR-221	AGCUACAUUGUCUGCUGGGUUU	hsa, mmu, dre, fru, tni, ola
	miR-222	AGCUACAUCUGGCUACUGGGU	hsa, mmu, dre, fru, tni, ola
miR-223	miR-223	UGUCAGUUUGUCAAAUACCCCA	hsa, mmu, dre, fru, tni, ola
miR-301	miR-301a	UAGUGCAAUAGUAUUGUCAAAG	hsa, mmu, dre, ola
	miR-301c	CAGUGCAAUAGUAUUGUCAUA	dre
miR-365	miR-365	UAAUGCCCCUAAAAAUCCUUAU	hsa, mmu, dre, fru, tni
miR-375	miR-375	UUUGUUCGUUCGGCUCGCGUUA	dme, hsa, mmu, dre, fru, tni
miR-451	miR-451	AAACCGUUACCAUUACUGAGU	hsa, mmu, dre
miR-454	miR-454	UAGUGCAAUAUUGCUUAUAG	hsa, dre
miR-455	miR-455	UAUGUGCCCUUGGACUACAUCG	hsa, mmu, dre, fru, tni, ola
miR-456	miR-456	CAGGCUGGUUAGAUGGUUGUCU	dre
miR-458	miR-458	AUAGCUCUUUAAAUGGUACU	dre, fru, tni, ola
miR-460	miR-460	CCUGCAUUGUACACACUGUGC	dre, fru, tni, ola
miR-462	miR-462	UAACGGAACCCAUAAUGCAGCUG	dre, ola
miR-489	miR-489	UGACAUCAUAUGUACGGCUGCU	hsa, mmu, dre, fru, tni
miR-499	miR-499	UUAAGACUUGCAGUGAUGUUUA	hsa, mmu, dre, ola
miR-722	miR-722	UUUUGCAGAAACGUUUCAGAUU	dre
miR-723	miR-723	AGACAUCAGAAAAAUCUGUGCU	dre
miR-724	miR-724	UUAAAGGGAAUUUGCGACUGUU	dre
miR-725	miR-725	UUCAGUCAUUGUUUCUGGUCGU	dre
miR-727	miR-727	UUGAGGCGAGUUGAAGACUUCA	dre
miR-728	miR-728	AUACUAAGUAUACUACGUUUAC	dre
miR-730	miR-730	UCCUCAUUGUGCAUGCUGUGUG	dre
miR-731	miR-731	AAUGACACGUUUUCUCCCGGAUU	dre, ola
miR-734	miR-734	UAAAUGCUGCAGAAUUGUGC	dre
miR-737	miR-737	AAAUCAAAGCCUAAAGAAAAUA	dre
miR-924	miR-924	CUCUCGUGAUGUCUUGCACUG	hsa
miR-993	miR-993	UCCUCGUUUGUAUAGUGGUA	dme
miR-338	miR-338	UCCAGCAUCAGUGAUUUUGUUGA	hsa, mmu, dre, fru, tni, ola
miR-1388	miR-1388	AUCUCAGGUUCGUCAGCCCAUG	dre, ola
miR-2184	miR-2184	AACAGUAAGAGUUUAUGUGCUG	dre
miR-2187	miR-2187	UUACAGGCUAUGCUAAUCUGU	dre
miR-2188	miR-2188	AAGGUCCAACCUCACAUGUCCU	dre
miR-4682	miR-4682	UCUGUGUUCCUGGAGCAGGAAUC	hsa
miR-4448	miR-4448	UCCUCCUUGGUAUAGUGGUA	hsa
miR-5102	miR-5102	CGCUUCUGGCGUCAAGCGCCCGG	mmu
